# Supplementary material for: Deciphering meiotic chromatin organization by SYCP3
Source: Nucleic Acids Res. 2025 Jun 9;53(11):gkaf460. doi: 10.1093/nar/gkaf460 (PMC12146848; doi:10.1093/nar/gkaf460)
Supplement: gkaf460_Supplemental_Files [file gkaf460_supplemental_files.zip]

Archive with 6 entries (6 files):
- Revised_Supplementary_Figures_clean.docx
- Supplementary Table S1 EMSA probe sequences.xlsx
- Supplementary Table S2 QC of CUT&Tag data.xlsx
- Supplementary Table S3 MACS2-called peaks.zip
- Supplementary Table S4 Occupancy of SYCP proteins at repetitive elements by Chi-quare test.xlsx
- Supplementary Table S5 Gene information for SYCP3-Core sites.xlsx
