# Supplementary material for: Deciphering meiotic chromatin organization by SYCP3
Source: Nucleic Acids Res. 2025 Jun 9;53(11):gkaf460. doi: 10.1093/nar/gkaf460 (PMC12146848; doi:10.1093/nar/gkaf460)
Supplement: gkaf460_Supplemental_Files [file gkaf460_supplemental_files.zip › Supplementary Table S1 EMSA probe sequences.xlsx]

## Sheet: Sheet1
Probe Name	Forward	Reverse
WT Probe/Competitor	5'-ACAGTCCTGGTGATTGAACTCCGGCCCTGGGCATGCCAGGCGAGCACTCCACTCTTTGAG-3'	5'-CTCAAAGAGTGGAGTGCTCGCCTGGCATGCCCAGGGCCGGAGTTCAATCACCAGGACTGT-3'
Mut probe/Mut competitor	5'-GTGACTTCAACAGCCAGGTCTTAATTTCAAATGCATTGAATAGATGTCTTGTCTCCCAGA-3'	5'-TCTGGGAGACAAGACATCTATTCAATGCATTTGAAATTAAGACCTGGCTGTTGAAGTCAC-3'
WT Probe'/Competitor'	5'-TAGGTTGGCTAGTAGGGGTGGGGTCTGGGCTGTGGTGGCAGAGTCCTCTTGGGAGGGCTC-3'	5'-GAGCCCTCCCAAGAGGACTCTGCCACCACAGCCCAGACCCCACCCCTACTAGCCAACCTA-3'
Mut probe'	5'-CGAACCAATCGACGAAAACAAAACTCAAATCACAACAATGAGACTTCTCCAAAGAAATCT-3'	5'-AGATTTCTTTGGAGAAGTCTCATTGTTGTGATTTGAGTTTTGTTTTCGTCGATTGGTTCG-3'
Probe-5mC	5’-A/5mC/AGT/5mC/5mC/TGGTGATTGAA/5mC/T/5mC/5mC/GG/5mC/5mC/5mC/TGGG/5mC/ATG/5mC/5mC/AGG/5mC/GAG/5mC/A/5mC/T/5mC//5mC/A/5mC/T/5mC/TTTGAG-3’	5’-5mC/T/5mC/AAAGAGTGGAGTG/5mC/T/5mC/G/5mC/5mC/TGG/5mC/ATG/5mC/5mC/5mC/AGGG/5mC/5mC/GGAGTT/5mC/AAT/5mC/A/5mC/5mC/AGGA/5mC/TGT-3’
