# Supplementary material for: Deciphering meiotic chromatin organization by SYCP3
Source: Nucleic Acids Res. 2025 Jun 9;53(11):gkaf460. doi: 10.1093/nar/gkaf460 (PMC12146848; doi:10.1093/nar/gkaf460)
Supplement: gkaf460_Supplemental_Files [file gkaf460_supplemental_files.zip › Supplementary Table S2 QC of CUT&Tag data.xlsx]

## Sheet: Sheet1
Data S1. QC of CUT&Tag data.
Sample	Number of reads	Mean Mapping Quality	Mapped reads	Mapped paired reads	Mapped reads, first in pair	Mapped reads, second in pair	Mapped reads, both in pair	Mapped reads, singletons	Read min/max/mean length	Duplicated reads (estimated)	Duplication rate
IgG_mus_P10_Spc	4717148	24.47	3,621,731 / 76.78%	3,621,731 / 76.78%	1,823,924 / 38.67%	1,797,807 / 38.11%	3,570,424 / 75.69%	51,307 / 1.09%	20 / 150 / 129.8	682,394 / 14.47%	0.1427
SCP3_P10_Spc_1	29078380	30.95	27,940,914 / 96.09%	27,940,914 / 96.09%	13,975,794 / 48.06%	13,965,120 / 48.03%	27,864,395 / 95.83%	76,519 / 0.26%	20 / 150 / 107.27	8,355,038 / 28.73%	0.3617
SCP3_P10_Spc_2	20677365	31.66	20,027,086 / 96.86%	20,027,086 / 96.86%	10,019,038 / 48.45%	10,008,048 / 48.4%	19,968,462 / 96.57%	58,624 / 0.28%	20 / 150 / 111.41	5,497,437 / 26.59%	0.3268
IgG_mus_4wk_Spc	20138407	31.41	19,670,023 / 97.67%	19,670,023 / 97.67%	9,840,768 / 48.87%	9,829,255 / 48.81%	19,621,693 / 97.43%	48,330 / 0.24%	20 / 150 / 97.06	6,834,422 / 33.94%	0.4947
IgG_rab_4wk_Spc	19262459	31.16	18,560,807 / 96.36%	18,560,807 / 96.36%	9,286,844 / 48.21%	9,273,963 / 48.15%	18,504,152 / 96.06%	56,655 / 0.29%	20 / 150 / 109.23	5,451,092 / 28.3%	0.3813
SCP3_4wk_Mus_1	22521640	31.42	21,778,066 / 96.7%	21,778,066 / 96.7%	10,901,703 / 48.41%	10,876,363 / 48.29%	21,690,634 / 96.31%	87,432 / 0.39%	20 / 150 / 120.22	4,963,877 / 22.04%	0.247
SCP3_4wk_mus_2	18359348	31.76	17,892,397 / 97.46%	17,892,397 / 97.46%	8,962,411 / 48.82%	8,929,986 / 48.64%	17,810,355 / 97.01%	82,042 / 0.45%	20 / 150 / 114.61	4,492,885 / 24.47%	0.2921
SCP3_4wk_Rb_1	28278754	31.76	27,523,180 / 97.33%	27,523,180 / 97.33%	13,772,593 / 48.7%	13,750,587 / 48.63%	27,429,455 / 97%	93,725 / 0.33%	20 / 150 / 116.54	6,884,011 / 24.34%	0.281
SCP3_4wk_Rb_2	24000822	31.77	23,405,694 / 97.52%	23,405,694 / 97.52%	11,714,601 / 48.81%	11,691,093 / 48.71%	23,324,622 / 97.18%	81,072 / 0.34%	20 / 150 / 106.79	6,905,086 / 28.77%	0.3722
SCP3_Spc_adult_1	22616309	31.8	21,859,662 / 96.65%	21,859,662 / 96.65%	10,938,951 / 48.37%	10,920,711 / 48.29%	21,805,653 / 96.42%	54,009 / 0.24%	20 / 150 / 116.69	5,577,543 / 24.66%	0.2765
SCP3_Spc_adult_2	16032753	31.5	15,715,229 / 98.02%	15,715,229 / 98.02%	7,855,834 / 49%	7,859,395 / 49.02%	15,696,832 / 97.9%	18,397 / 0.11%	20 / 150 / 103.86	4,903,236 / 30.58%	0.3849
IgG_mus_adult_Spc	26054275	30.61	25,198,841 / 96.72%	25,198,841 / 96.72%	12,624,703 / 48.46%	12,574,138 / 48.26%	25,068,202 / 96.22%	130,639 / 0.5%	20 / 150 / 121.02	5,375,770 / 20.63%	0.2386
gH2AX_P10_Spc_1	20200357	32.33	19,849,526 / 98.26%	19,849,526 / 98.26%	9,928,321 / 49.15%	9,921,205 / 49.11%	19,801,303 / 98.02%	48,223 / 0.24%	20 / 150 / 95.82	6,303,759 / 31.21%	0.4221
gH2AX_P10_Spc_2	38362200	31.78	37,623,952 / 98.08%	37,623,952 / 98.08%	18,815,378 / 49.05%	18,808,574 / 49.03%	37,560,977 / 97.91%	62,975 / 0.16%	20 / 150 / 84.74	15,271,905 / 39.81%	0.587
gH2AX_Spc_1	29010706	32.11	28,617,206 / 98.64%	28,617,206 / 98.64%	14,314,785 / 49.34%	14,302,421 / 49.3%	28,565,651 / 98.47%	51,555 / 0.18%	20 / 150 / 102.47	9,158,897 / 31.57%	0.4044
gH2AX_Spc_2	34444274	32.1	34,054,658 / 98.87%	34,054,658 / 98.87%	17,018,057 / 49.41%	17,036,601 / 49.46%	33,957,825 / 98.59%	96,833 / 0.28%	20 / 150 / 83.52	13,574,974 / 39.41%	0.5904
Pol_P10_Spc_1	30146406	32.19	29,409,664 / 97.56%	29,409,664 / 97.56%	14,712,304 / 48.8%	14,697,360 / 48.75%	29,343,416 / 97.34%	66,248 / 0.22%	20 / 150 / 97.83	11,043,510 / 36.63%	0.4769
Pol_P10_Spc_2	32628610	32.11	31,859,311 / 97.64%	31,859,311 / 97.64%	15,938,129 / 48.85%	15,921,182 / 48.8%	31,789,901 / 97.43%	69,410 / 0.21%	20 / 150 / 94.42	12,548,319 / 38.46%	0.5186
Pol_adult_Spc_1	29257409	32.1	28,884,697 / 98.73%	28,884,697 / 98.73%	14,446,233 / 49.38%	14,438,464 / 49.35%	28,817,370 / 98.5%	67,327 / 0.23%	20 / 150 / 87.24	11,559,176 / 39.51%	0.562
Pol_adult_Spc_2	11533027	32.43	11,222,479 / 97.31%	11,222,479 / 97.31%	5,536,978 / 48.01%	5,685,501 / 49.3%	11,043,609 / 95.76%	178,870 / 1.55%	20 / 150 / 111.75	2,477,186 / 21.48%	0.2504
SCP1_adult_Spc_1	25163527	32	24,743,037 / 98.33%	24,743,037 / 98.33%	12,340,187 / 49.04%	12,402,850 / 49.29%	24,637,474 / 97.91%	105,563 / 0.42%	20 / 150 / 94.09	8,814,142 / 35.03%	0.4946
SCP1_adult_Spc_2	26877028	31.84	26,433,132 / 98.35%	26,433,132 / 98.35%	13,193,090 / 49.09%	13,240,042 / 49.26%	26,334,909 / 97.98%	98,223 / 0.37%	20 / 150 / 89.04	9,904,856 / 36.85%	0.5333
SCP3_Scml2_KO_Spc_1	11896118	30.12	11,245,848 / 94.53%	11,245,848 / 94.53%	5,624,095 / 47.28%	5,621,753 / 47.26%	11,230,181 / 94.4%	15,667 / 0.13%	20 / 150 / 107	3,309,806 / 27.82%	0.3246
SCP3_Scml2_KO_Spc_2	13691524	30.68	12,914,707 / 94.33%	12,914,707 / 94.33%	6,459,028 / 47.18%	6,455,679 / 47.15%	12,896,339 / 94.19%	18,368 / 0.13%	20 / 150 / 112.61	3,341,031 / 24.4%	0.2667
gH2AX_HFD_Spc_1	33680681	31.43	33,335,811 / 98.98%	33,335,811 / 98.98%	16,670,250 / 49.49%	16,665,561 / 49.48%	33,296,747 / 98.86%	39,064 / 0.12%	20 / 150 / 64.02	16,704,508 / 49.6%	0.8606
gH2AX_HFD_Spc_2	34623733	31.41	34,274,230 / 98.99%	34,274,230 / 98.99%	17,139,299 / 49.5%	17,134,931 / 49.49%	34,233,899 / 98.87%	40,331 / 0.12%	20 / 150 / 63.85	17,160,112 / 49.56%	0.8543
Pol_HFD_Spc_1	35361201	31.02	27,995,886 / 79.17%	27,995,886 / 79.17%	13,999,562 / 39.59%	13,996,324 / 39.58%	27,962,321 / 79.08%	33,565 / 0.09%	20 / 150 / 79.04	14,445,723 / 40.85%	0.858
Pol_HFD_Spc_2	18133679	30.19	17,782,178 / 98.06%	17,782,178 / 98.06%	8,891,311 / 49.03%	8,890,867 / 49.03%	17,765,853 / 97.97%	16,325 / 0.09%	20 / 150 / 68.36	9,008,446 / 49.68%	0.8647
SCP3_HFD_Spc_1	10188438	29.18	9,744,689 / 95.64%	9,744,689 / 95.64%	4,872,993 / 47.83%	4,871,696 / 47.82%	9,727,784 / 95.48%	16,905 / 0.17%	20 / 150 / 63.53	4,881,838 / 47.92%	0.8846
SCP3_HFD_Spc_2	26568138	29.99	15,541,638 / 58.5%	15,541,638 / 58.5%	7,771,707 / 29.25%	7,769,931 / 29.25%	15,519,069 / 58.41%	22,569 / 0.08%	20 / 150 / 77.99	7,188,420 / 27.06%	0.7414
IgG_16_hx_Spc_mus	44245810	32.4	41,986,284 / 94.89%	41,986,284 / 94.89%	21,026,937 / 47.52%	20,959,347 / 47.37%	41,878,770 / 94.65%	107,514 / 0.24%	20 / 150 / 121.74	9,201,989 / 20.8%	0.2411
SCP3_16_hx_Spc_1	47335835	32.92	46,469,347 / 98.17%	46,469,347 / 98.17%	23,275,876 / 49.17%	23,193,471 / 49%	46,340,128 / 97.9%	129,219 / 0.27%	20 / 150 / 123.33	10,095,609 / 21.33%	0.2294
SCP3_16_hx_Spc_2	42039729	32.84	41,007,690 / 97.55%	41,007,690 / 97.55%	20,543,302 / 48.87%	20,464,388 / 48.68%	40,886,144 / 97.26%	121,546 / 0.29%	20 / 150 / 125.26	8,357,995 / 19.88%	0.2123
IVC_Spc_a_IgG	25782957	32.92	25,323,677 / 98.22%	25,323,677 / 98.22%	12,711,741 / 49.3%	12,611,936 / 48.92%	25,196,976 / 97.73%	126,701 / 0.49%	20 / 150 / 135.36	2,981,556 / 11.56%	0.1068
IVC_Spc_a_Pol_1	48227696	33.25	47,533,436 / 98.56%	47,533,436 / 98.56%	23,820,861 / 49.39%	23,712,575 / 49.17%	47,385,747 / 98.25%	147,689 / 0.31%	20 / 150 / 127.58	10,823,681 / 22.44%	0.198
IVC_Spc_a_Pol_2	47709316	33.24	47,007,923 / 98.53%	47,007,923 / 98.53%	23,554,107 / 49.37%	23,453,816 / 49.16%	46,866,034 / 98.23%	141,889 / 0.3%	20 / 150 / 128.47	10,568,244 / 22.15%	0.1939
IVC_Spc_a_SCP3_1	22495514	32.98	22,094,821 / 98.22%	22,094,821 / 98.22%	11,081,323 / 49.26%	11,013,498 / 48.96%	22,002,880 / 97.81%	91,941 / 0.41%	20 / 150 / 133.92	2,921,835 / 12.99%	0.1178
IVC_Spc_a_SCP3_2	28394826	32.8	27,767,556 / 97.79%	27,767,556 / 97.79%	13,950,169 / 49.13%	13,817,387 / 48.66%	27,606,472 / 97.22%	161,084 / 0.57%	20 / 150 / 134.58	3,789,264 / 13.34%	0.1205
IVC_Spc_WT_IgG	27609178	33.12	27,185,652 / 98.47%	27,185,652 / 98.47%	13,636,069 / 49.39%	13,549,583 / 49.08%	27,074,336 / 98.06%	111,316 / 0.4%	20 / 150 / 138.75	2,776,915 / 10.06%	0.0902
IVC_Spc_WT_Pol_1	43121146	33.41	42,631,758 / 98.87%	42,631,758 / 98.87%	21,356,603 / 49.53%	21,275,155 / 49.34%	42,516,506 / 98.6%	115,252 / 0.27%	20 / 150 / 127.18	9,419,644 / 21.84%	0.2036
IVC_Spc_WT_Pol_2	14729553	33.11	14,433,024 / 97.99%	14,433,024 / 97.99%	7,280,712 / 49.43%	7,152,312 / 48.56%	14,282,294 / 96.96%	150,730 / 1.02%	20 / 150 / 136.78	906,342 / 6.15%	0.0525
IVC_Spc_WT_SCP3_1	23511159	32.69	22,991,625 / 97.79%	22,991,625 / 97.79%	11,544,094 / 49.1%	11,447,531 / 48.69%	22,870,406 / 97.27%	121,219 / 0.52%	20 / 150 / 134.04	3,150,568 / 13.4%	0.12
IVC_Spc_WT_SCP3_2	28330569	32.69	27,707,039 / 97.8%	27,707,039 / 97.8%	13,908,821 / 49.09%	13,798,218 / 48.7%	27,568,603 / 97.31%	138,436 / 0.49%	20 / 150 / 133.45	4,039,650 / 14.26%	0.1297
IgG_mus_3T3	22674489	18.42	1,256,645 / 5.54%	1,256,645 / 5.54%	628,238 / 2.77%	628,407 / 2.77%	1,245,386 / 5.49%	11,259 / 0.05%	20 / 150 / 100.03	395,986 / 1.75%	0.3174
SCP3_mus_3T3	26118011	16.1	504,520 / 1.93%	504,520 / 1.93%	252,536 / 0.97%	251,984 / 0.96%	498,454 / 1.91%	6,066 / 0.02%	20 / 150 / 104.9	179,697 / 0.69%	0.3322
SCP3_rab_3T3	16671355	17.73	908,923 / 5.45%	908,923 / 5.45%	454,142 / 2.72%	454,781 / 2.73%	900,551 / 5.4%	8,372 / 0.05%	20 / 150 / 103.11	354,331 / 2.13%	0.3641
IVC_Spc_TSA_SCP3_1	23037808	32.79	21,327,177 / 92.57%	21,327,177 / 92.57%	10,787,153 / 46.82%	10,540,024 / 45.75%	20,977,152 / 91.06%	350,025 / 1.52%	20 / 150 / 146.92	1,958,495 / 8.5%	0.0729
IVC_Spc_TSA_SCP3_2	20052149	33.04	18,627,362 / 92.89%	18,627,362 / 92.89%	9,392,764 / 46.84%	9,234,598 / 46.05%	18,349,946 / 91.51%	277,416 / 1.38%	20 / 150 / 146.85	1,612,097 / 8.04%	0.0687
IVC_Spc_TSA_wash_SCP3_1	18969544	32.47	16,845,727 / 88.8%	16,845,727 / 88.8%	8,499,132 / 44.8%	8,346,595 / 44%	16,593,814 / 87.48%	251,913 / 1.33%	20 / 150 / 146.43	1,546,339 / 8.15%	0.0713
IVC_Spc_TSA_wash_SCP3_2	19339065	32.38	16,913,888 / 87.46%	16,913,888 / 87.46%	8,535,323 / 44.14%	8,378,565 / 43.32%	16,656,586 / 86.13%	257,302 / 1.33%	20 / 150 / 146.23	1,637,464 / 8.47%	0.0752

## Sheet: Sheet2
Condition	Treatment	Replicate	Reads	Map%	Filt%	Dup%	ReadL	FragL	RelCC	SSD	RiP%	FRiP
SCP3_P10_Spc_1	SCP3_Lep	1	1906965	100	15.7	0	104	218	0.708	4.11	1.53	0.09
SCP3_P10_Spc_2	SCP3_Lep	2	1371200	100	13.2	0	104	209	0.827	3.59	0.989	0.09
SCP3_Spc_adult_1	SCP3_Pac	1	1413601	100	12.7	0	110	224	2.22	2.85	6.32	0.13
SCP3_Spc_adult_2	SCP3_Pac	2	1009451	100	12.7	0	101	206	2.79	2.3	7.27	0.15
Pol_P10_Spc_1	PolII_Lep	1	1917209	100	12.8	0	95	198	0.27	6.09	11.8	0.17
Pol_P10_Spc_2	PolII_Lep	2	2068089	100	12.8	0	91	187	0.521	5.86	11.4	0.17
Pol_adult_Spc_1	PolII_Pac	1	1756304	100	11.7	0	87	176	0.502	2.36	8.12	0.14
Pol_adult_Spc_2	PolII_Pac	2	686331	100	9.68	0	111	226	1.3	1.75	4.55	0.14
gH2AX_P10_Spc_1	rH2A.X_Lep	1	1290048	100	10.3	0	93	187	2.03	1.35	1.43	0.1
gH2AX_P10_Spc_2	rH2A.X_Lep	2	2450793	100	11.4	0	80	167	0.679	1.61	5.09	0.1
gH2AX_Spc_1	rH2A.X_Pac	1	1768179	100	12.1	0	95	198	0.969	1.5	1.59	0.09
gH2AX_Spc_2	rH2A.X_Pac	2	2144033	100	11.3	0	83	168	0.391	1.26	0.75	0.07
SCP1_adult_Spc_1	SCP1_Pac	1	1795250	100	11	0	94	189	0.342	2.55	1.32	0.08
SCP1_adult_Spc_2	SCP1_Pac	2	1894124	100	11.5	0	90	188	0.75	2.26	1.47	0.08
SCP3_16_hx_Spc_1	SCP3_1,6-HD	1	3223972	100	8.81	0	119	240	-1.37	1.91	2.37	0.09
SCP3_16_hx_Spc_2	SCP3_1,6-HD	2	2808056	100	8.97	0	122	246	-5.61	1.91	2.39	0.09
