# Supplementary material for: Deciphering meiotic chromatin organization by SYCP3
Source: Nucleic Acids Res. 2025 Jun 9;53(11):gkaf460. doi: 10.1093/nar/gkaf460 (PMC12146848; doi:10.1093/nar/gkaf460)
Supplement: gkaf460_Supplemental_Files [file gkaf460_supplemental_files.zip › Supplementary Table S4 Occupancy of SYCP proteins at repetitive elements by Chi-quare test.xlsx]

## Sheet: SYCP3(Lep)
family_id	class_id	enrichment_2	Chi.Square	Chi.Square.p.value
Alu	SINE	5.32485	863129	0
B2	SINE	1.92613	104219	0
B4	SINE	1.75132	29523.1	0
C573_MM	Other	0	953.844	1.94e-209
centr	Satellite	0	0.411291	0.521315
CR1	LINE	3.42694	4811.6	0
Deu	SINE	10.0128	14824.1	0
DNA	DNA	0	242.578	1.08e-54
DNA	DNA?	0	272.233	3.7e-61
Dong-R4	LINE	0	44.769	2.22e-11
ERV1	LTR	0.346435	23890.4	0
ERVK	LTR	0.671078	24560.4	0
ERVL	LTR	0.675048	9759.1	0
ERVL-MaLR	LTR	0.647513	40058.8	0
Eulor4	Unknown	0	9.24767	0.00235795
Gypsy	LTR	1.82259	300.163	3.04e-67
hAT	DNA	0.696837	96.417	9.31e-23
hAT-Blackjack	DNA	1.88349	2.90777	0.0881538
hAT-Charlie	DNA	1.2765	273.582	1.88e-61
hAT-Tip100	DNA	2.41298	4568.01	0
Helitron	RC	3.34905	2149.47	0
Helitron	RC?	3.34905	20.0693	7.47e-06
ID	SINE	4.48525	65503.7	0
L1	LINE	0.253856	646490	0
L2	LINE	2.30645	21922.5	0
LTR	LTR	0	261.692	7.34e-59
LTR	LTR?	0	359.833	3.06e-80
MamRep564	Unknown	0	33.8065	6.09e-09
MER130	Unknown	0	28.977	7.32e-08
MIR	SINE	2.7937	75614.1	0
MuDR	DNA	13.938	13447.2	0
MULE-MuDR	DNA	4.42178	3173.24	0
MurSatRep1	Unknown	0.13186	1317.96	1.41e-288
Penelope	LINE?	0	14.9308	0.000111526
PiggyBac	DNA	0	134.801	3.65e-31
RMER1A	Other	4.47951	39673.5	0
RMER1B	Other	3.09522	32109.9	0
RMER1C	Other	2.7481	11027.2	0
RNA	RNA	0	216.71	4.72e-49
RTE-BovB	LINE	0	41.1879	1.38e-10
RTE-X	LINE	0	553.924	1.76e-122
Satellite	Satellite	12.0583	1.10092e+06	0
SINE	SINE?	0	55.2599	1.06e-13
TcMar	DNA	24.6045	637571	0
TcMar-Mariner	DNA	0	407.723	1.15e-90
TcMar-Pogo	DNA	0	4.93733	0.0262827
TcMar-Tc2	DNA	0	640.766	2.28e-141
TcMar-Tigger	DNA	0.733585	1735.32	0
UCON1	Unknown	0	3.55173	0.0594834
UCON10	Unknown	0	16.0313	6.23e-05
UCON11	Unknown	0	15.2781	9.28e-05
UCON12	Unknown	0	6.25894	0.0123568
UCON12A	Unknown	0	6.35034	0.0117359
UCON15	Unknown	0	9.46702	0.00209198
UCON16	Unknown	0	5.79099	0.0161086
UCON17	Unknown	0	8.36659	0.00382182
UCON18	Unknown	0	5.4455	0.0196188
UCON19	Unknown	0	6.79271	0.00915309
UCON2	Unknown	0	21.3324	3.86e-06
UCON20	Unknown	0	14.1795	0.000166169
UCON22	Unknown	0	5.73249	0.0166539
UCON24	Unknown	0	4.35421	0.0369177
UCON25	Unknown	0	3.88442	0.0487361
UCON26	Unknown	0	32.1632	1.42e-08
UCON27	Unknown	0	25.9736	3.46e-07
UCON28a	Unknown	0	28.4487	9.62e-08
UCON28b	Unknown	0	19.1863	1.19e-05
UCON28c	Unknown	0	11.4906	0.000699496
UCON31	Unknown	0	25.6044	4.19e-07
UCON4	Unknown	0	18.8975	1.38e-05
UCON5	Unknown	0	14.918	0.000112285
UCON6	Unknown	0	12.2382	0.000468204
UCON8	Unknown	0	16.5906	4.64e-05
UCON9	Unknown	0	9.50358	0.00205071
Y-chromosome	Unknown	2.70503	1417.14	3.95553113491036e-310
YREP_Mm	Unknown	0	2120.22	0

## Sheet: SYCP3(Pac)
family_id	class_id	enrichment	Chi.Square	Chi.Square.p.value
Alu	SINE	13.1724	4.22943e+07	0
B2	SINE	3.74323	3.43005e+06	0
B4	SINE	2.77016	2.49591e+06	0
C573_MM	Other	0	6713.89	0
centr	Satellite	0	2.89499	0.0888553
CR1	LINE	3.5952	135714	0
Deu	SINE	43.9894	1.2247e+06	0
DNA	DNA	0.806895	122.985	1.4e-28
DNA	DNA?	0.806895	9429.82	0
Dong-R4	LINE	0	315.119	1.68e-70
ERV1	LTR	0.559056	83844.2	0
ERVK	LTR	0.62334	151204	0
ERVL	LTR	0.897613	2312.08	0
ERVL-MaLR	LTR	0.793947	4637.29	0
Eulor4	Unknown	0	65.0923	7.15e-16
Gypsy	LTR	1.64296	10765.2	0
hAT	DNA	5.0272	48279.9	0
hAT-Blackjack	DNA	2.766	25498	0
hAT-Charlie	DNA	1.49771	67597.6	0
hAT-Tip100	DNA	2.30448	50919.6	0
Helitron	RC	0.790214	69.0769	9.47e-17
Helitron	RC?	0.790214	1271.22	2.03e-278
ID	SINE	7.64474	3.0186e+06	0
L1	LINE	0.176154	5.47512e+06	0
L2	LINE	4.85189	1.35637e+06	0
LTR	LTR	0.249521	172.336	2.29e-39
LTR	LTR?	0.249521	599.893	1.77e-132
MamRep564	Unknown	0	1018.48	1.72e-223
MER130	Unknown	0	203.963	2.85e-46
MIR	SINE	5.63879	4.01015e+06	0
MuDR	DNA	1.97657	272.167	3.82e-61
MULE-MuDR	DNA	0.627059	261.652	7.49e-59
MurSatRep1	Unknown	0.328959	4143.62	0
Penelope	LINE?	0	105.095	1.16e-24
PiggyBac	DNA	0	616.592	4.12e-136
RMER1A	Other	3.98548	315823	0
RMER1B	Other	2.20262	150908	0
RMER1C	Other	0.869467	0.122321	0.72653
RNA	RNA	24.7509	231745	0
RTE-BovB	LINE	2.48845	304.709	3.1e-68
RTE-X	LINE	0.85101	185.461	3.11e-42
Satellite	Satellite	8.6455	3.1002e+06	0
SINE	SINE?	0	388.962	1.39e-86
TcMar	DNA	3.28625	62.4068	2.79e-15
TcMar-Mariner	DNA	0.0862382	1235.03	1.49e-270
TcMar-Pogo	DNA	0	34.7528	3.74e-09
TcMar-Tc2	DNA	0.715109	1085.55	4.57e-238
TcMar-Tigger	DNA	0.702991	984.507	4.19e-216
UCON1	Unknown	0	24.9999	5.73e-07
UCON10	Unknown	0	2244.74	0
UCON11	Unknown	0	107.54	3.39e-25
UCON12	Unknown	0	44.0554	3.19e-11
UCON12A	Unknown	0	44.6987	2.3e-11
UCON15	Unknown	0	66.6363	3.27e-16
UCON16	Unknown	0	40.7615	1.72e-10
UCON17	Unknown	0	58.8906	1.67e-14
UCON18	Unknown	0	38.3297	5.97e-10
UCON19	Unknown	17.2839	20603.4	0
UCON2	Unknown	0	150.154	1.6e-34
UCON20	Unknown	0	99.8066	1.68e-23
UCON22	Unknown	0	40.3498	2.12e-10
UCON24	Unknown	13.4457	3306.43	0
UCON25	Unknown	0	27.3416	1.71e-07
UCON26	Unknown	6.20256	3818.5	0
UCON27	Unknown	0	182.823	1.17e-41
UCON28a	Unknown	0	200.244	1.85e-45
UCON28b	Unknown	0	135.049	3.22e-31
UCON28c	Unknown	0	80.8798	2.4e-19
UCON31	Unknown	0	180.224	4.33e-41
UCON4	Unknown	0	7369.8	0
UCON5	Unknown	0	105.005	1.22e-24
UCON6	Unknown	0	86.1422	1.67e-20
UCON8	Unknown	0	116.778	3.21e-27
UCON9	Unknown	0	66.8937	2.87e-16
Y-chromosome	Unknown	2.81305	693.462	7.9e-153
YREP_Mm	Unknown	0.0112571	12933.8	0

## Sheet: SYCP3-Core
family_id	class_id	enrichment	Chi.Square	Chi.Square.p.value
Alu	SINE	21.6995	2.29477e+08	0
B2	SINE	4.6255	7.12078e+06	0
B4	SINE	2.52898	1.28202e+06	0
C573_MM	Other	0	4817.57	0
centr	Satellite	0	2.07731	0.149504
CR1	LINE	3.49663	100243	0
Deu	SINE	75.9712	4.96441e+06	0
DNA	DNA	0	1225.19	2.04e-268
DNA	DNA?	0	73589.1	0
Dong-R4	LINE	0	226.115	4.19e-51
ERV1	LTR	0.391468	108298	0
ERVK	LTR	0.435901	405105	0
ERVL	LTR	0.509307	73467.6	0
ERVL-MaLR	LTR	0.477575	323675	0
Eulor4	Unknown	0	46.7072	8.24e-12
Gypsy	LTR	0.820254	135.713	2.31e-31
hAT	DNA	3.77549	24043.3	0
hAT-Blackjack	DNA	1.51427	2013.12	0
hAT-Charlie	DNA	1.21439	7822.31	0
hAT-Tip100	DNA	3.42954	94407.4	0
Helitron	RC	1.32097	62.7978	2.29e-15
Helitron	RC?	1.32097	101.364	7.65e-24
ID	SINE	7.17808	1.48467e+06	0
L1	LINE	0.167839	4.24984e+06	0
L2	LINE	4.09137	924607	0
LTR	LTR	0	1321.73	2.15e-289
LTR	LTR?	0	1817.41	0
MamRep564	Unknown	0	170.747	5.08e-39
MER130	Unknown	0	146.354	1.09e-33
MIR	SINE	4.51702	1.59841e+06	0
MuDR	DNA	0	320.861	9.41e-72
MULE-MuDR	DNA	0	1011.42	5.91e-222
MurSatRep1	Unknown	0.304173	4110.96	0
Penelope	LINE?	0	75.4111	3.82e-18
PiggyBac	DNA	0	680.84	4.39e-150
RMER1A	Other	1.26752	1370.03	6.84e-300
RMER1B	Other	0.570179	5900.09	0
RMER1C	Other	0.163858	12824.1	0
RNA	RNA	50.0634	1.80196e+06	0
RTE-BovB	LINE	3.16306	945.711	1.13e-207
RTE-X	LINE	0	2797.7	0
Satellite	Satellite	5.93738	1.08684e+06	0
SINE	SINE?	7.74997	11867.3	0
TcMar	DNA	0	1351.69	6.62e-296
TcMar-Mariner	DNA	0.950406	5.02097	0.0250421
TcMar-Pogo	DNA	0	24.937	5.92e-07
TcMar-Tc2	DNA	0.356933	1333.94	4.77e-292
TcMar-Tigger	DNA	0.5637	12075.7	0
UCON1	Unknown	0	17.9387	2.28e-05
UCON10	Unknown	0	80.9691	2.29e-19
UCON11	Unknown	0	77.1653	1.57e-18
UCON12	Unknown	0	31.6121	1.88e-08
UCON12A	Unknown	0	32.0737	1.48e-08
UCON15	Unknown	0	47.8151	4.68e-12
UCON16	Unknown	0	29.2485	6.37e-08
UCON17	Unknown	0	42.2571	8e-11
UCON18	Unknown	0	27.5036	1.57e-07
UCON19	Unknown	0	34.308	4.7e-09
UCON2	Unknown	0	107.744	3.06e-25
UCON20	Unknown	0	71.6166	2.61e-17
UCON22	Unknown	0	28.9531	7.42e-08
UCON24	Unknown	0	21.9918	2.74e-06
UCON25	Unknown	0	19.619	9.45e-06
UCON26	Unknown	0	162.447	3.3e-37
UCON27	Unknown	0	131.185	2.26e-30
UCON28a	Unknown	0	143.686	4.16e-33
UCON28b	Unknown	0	96.9045	7.28e-23
UCON28c	Unknown	0	58.0355	2.57e-14
UCON31	Unknown	0	129.32	5.77e-30
UCON4	Unknown	0	95.4458	1.52e-22
UCON5	Unknown	0	75.3465	3.95e-18
UCON6	Unknown	0	61.8116	3.78e-15
UCON8	Unknown	0	83.7943	5.49e-20
UCON9	Unknown	0	47.9998	4.26e-12
Y-chromosome	Unknown	1.34903	458.344	1.1e-101
YREP_Mm	Unknown	0	10708.6	0

## Sheet: SYCP1
family_id	class_id	enrichment	Chi.Square	Chi.Square.p.value
Alu	SINE	0.903123	8541.73	0
B2	SINE	1.30581	2586.18	0
B4	SINE	0.993033	2775.88	0
C573_MM	Other	0	264.146	2.14e-59
centr	Satellite	0	0.113898	0.735749
CR1	LINE	10.5922	32313.8	0
Deu	SINE	0	82.3915	1.12e-19
DNA	DNA	0	67.1767	2.48e-16
DNA	DNA?	0	75.3888	3.87e-18
Dong-R4	LINE	0	12.3978	0.000429849
ERV1	LTR	0.317105	7755.81	0
ERVK	LTR	1.59462	18841.4	0
ERVL	LTR	0.0867407	14356.7	0
ERVL-MaLR	LTR	0.385961	33211.4	0
Eulor4	Unknown	0	2.56093	0.109534
Gypsy	LTR	0	232.056	2.12e-52
hAT	DNA	0	177.095	2.09e-40
hAT-Blackjack	DNA	0	423.191	4.93e-94
hAT-Charlie	DNA	0.178005	1892.5	0
hAT-Tip100	DNA	0.21514	596.403	1.01e-131
Helitron	RC	0	33.829	6.02e-09
Helitron	RC?	0	5.55773	0.0183993
ID	SINE	3.03666	4196.64	0
L1	LINE	0.117156	294479	0
L2	LINE	1.49734	1334.26	4.06e-292
LTR	LTR	0	72.4696	1.7e-17
LTR	LTR?	0	99.6475	1.82e-23
MamRep564	Unknown	0	9.36196	0.00221535
MER130	Unknown	0	8.02453	0.00461481
MIR	SINE	1.15069	89.7785	2.66e-21
MuDR	DNA	0	17.5926	2.74e-05
MULE-MuDR	DNA	0	55.4558	9.56e-14
MurSatRep1	Unknown	0	466.845	1.56e-103
Penelope	LINE?	0	4.13476	0.0420111
PiggyBac	DNA	0	37.3301	9.97e-10
RMER1A	Other	1.69829	248.886	4.54e-56
RMER1B	Other	1.84964	698.592	6.05e-154
RMER1C	Other	0.743436	23.7304	1.11e-06
RNA	RNA	7.26421	1711.51	0
RTE-BovB	LINE	0	11.4061	0.000732044
RTE-X	LINE	0	153.397	3.14e-35
Satellite	Satellite	36.4959	3.68549e+06	0
SINE	SINE?	0	15.303	9.16e-05
TcMar	DNA	0	74.1125	7.38e-18
TcMar-Mariner	DNA	0	112.91	2.26e-26
TcMar-Pogo	DNA	0	1.36728	0.24228
TcMar-Tc2	DNA	0	177.446	1.75e-40
TcMar-Tigger	DNA	0.953061	5.67279	0.01723
UCON1	Unknown	0	0.983572	0.321319
UCON10	Unknown	0	4.4395	0.0351166
UCON11	Unknown	0	4.23094	0.0396935
UCON12	Unknown	0	1.73327	0.187993
UCON12A	Unknown	0	1.75858	0.184801
UCON15	Unknown	0	2.62168	0.105413
UCON16	Unknown	0	1.60368	0.205382
UCON17	Unknown	0	2.31694	0.127972
UCON18	Unknown	0	1.50801	0.219443
UCON19	Unknown	0	1.88109	0.170211
UCON2	Unknown	0	5.90753	0.0150763
UCON20	Unknown	0	3.9267	0.0475251
UCON22	Unknown	0	1.58748	0.207686
UCON24	Unknown	0	1.2058	0.272166
UCON25	Unknown	0	1.0757	0.299661
UCON26	Unknown	0	8.90687	0.002841
UCON27	Unknown	0	7.19281	0.00731962
UCON28a	Unknown	0	7.87823	0.00500334
UCON28b	Unknown	0	5.31323	0.0211641
UCON28c	Unknown	0	3.18206	0.0744509
UCON31	Unknown	0	7.09055	0.00774912
UCON4	Unknown	0	5.23324	0.0221592
UCON5	Unknown	0	4.13121	0.0420992
UCON6	Unknown	0	3.3891	0.0656287
UCON8	Unknown	0	4.5944	0.0320766
UCON9	Unknown	0	2.6318	0.104743
Y-chromosome	Unknown	0	208.858	2.44e-47
YREP_Mm	Unknown	0	587.148	1.05e-129
