# Supplementary material for: Deciphering meiotic chromatin organization by SYCP3
Source: Nucleic Acids Res. 2025 Jun 9;53(11):gkaf460. doi: 10.1093/nar/gkaf460 (PMC12146848; doi:10.1093/nar/gkaf460)
Supplement: gkaf460_Supplemental_Files [file gkaf460_supplemental_files.zip › Supplementary Table S5 Gene information for SYCP3-Core sites.xlsx]

## Sheet: gene promoters at peaks
SYCP3_core			SYCP3_none_core
symbol	ENTREZID		symbol	ENTREZID
Rrs1	59014		Tcea1	21399
Snhg6	73824		Rb1cc1	12421
Cspp1	211660		Pcmtd1	319263
Prdm14	383491		Vcpip1	70675
4930444P10Rik	75799		Mcmdc2	240697
Fam135a	68187		Cspp1	211660
Rab23	19335		Ncoa2	17978
Bag2	213539		Lactb2	212442
Imp4	27993		Rpl7	19989
Prss39	21755		Tfap2b	21419
Amer3	211383		Efhc1	71877
Ankrd39	109346		Tmem14a	75712
Zap70	22637		B3gat2	280645
Unc50	67387		Lmbrd1	68421
Txndc9	98258		Ptp4a1	19243
Nms	433292		Khdrbs2	170771
Pdcl3	68833		Semp2l1	408191
Rpl31	114641		Ptpn18	19253
Tbc1d8	54610		Prss40	21756
Tgfbrap1	73122		AA619741	241051
Tex30	75623		Arhgef4	226970
Slc39a10	227059		Hs6st1	50785
9330175M20Rik	442821		Neurl3	214854
Gls	14660		Cnnm3	94218
Stk17b	98267		Ankrd23	78321
Boll	75388		Cox5b	12859
1700066M21Rik	73467		Zap70	22637
Bzw1	66882		Vwa3b	70853
Clk1	12747		Inpp4a	269180
Orc2	18393		4930594C11Rik	77633
Tmem237	381259		Tsga10	211484
Nbeal1	269198		Mrpl30	107734
Mettl21a	67099		Eif5b	226982
Fzd5	14367		Mir6349	102466631
Rpe	66646		Cnot11	52846
Igfbp2	16008		Mrps9	69527
Gpbar1	227289		Tpp2	22019
Slc11a1	18173		Ercc5	22592
Vil1	22349		Nabp1	109019
Wnt6	22420		Gls	14660
Wnt10a	22409		Hibch	227095
Cdk5r2	12570		Pms1	227099
Fev	260298		Asdurf	110599589
Cryba2	12958		Gtf3c3	98488
Dnajb2	56812		Pgap1	241062
Dnpep	13437		Ankrd44	329154
Tmem198	319998		Coq10b	67876
Mff	75734		Mob4	19070
Psmd1	70247		Mars2	212679
Gm28626	102635143		Kctd18	51960
Ncl	17975		Aox1	11761
Nmur1	14767		Nif3l1	65102
Ptma	19231		Flacc1	108812
Alppl2	11650		Casp8	12370
Prss56	69453		Stradb	227154
Snorc	73234		Gm973	381260
Dgkd	227333		Fam117b	72750
Trpm8	171382		Carf	241066
Asb18	208372		Cyp20a1	77951
Cops8	108679		Ndufs1	227197
Mlph	171531		Fam237a	105243944
Prlh	623503		Creb1	12912
Rab17	19329		Idh1	15926
Rbm44	329207		Bard1	12021
Klhl30	70788		Atic	108147
Erfe	227358		Smarcal1	54380
Ilkap	67444		Ankar	319695
Hes6	55927		Rpl37a	19981
Otos	260301		Tns1	21961
Mir149	387167		Mir1928	100316687
Capn10	23830		Arpc2	76709
Stk25	59041		Gpbar1	227289
Zcchc2	227449		Aamp	227290
Ddx18	66942		Slc11a1	18173
Slc35f5	74150		Vil1	22349
Tmem163	72160		Usp37	319651
Lct	226413		Plcd4	18802
Cd55os	102640368		Bcs1l	66821
C4bp	12269		Ttll4	67534
Ikbke	56489		Prkag3	241113
Fam72a	108900		Wnt6	22420
Cdk18	18557		Wnt10a	22409
Rbbp5	213464		Cdk5r2	12570
Cntn2	21367		Cryba2	12958
Mdm4	17248		Cnppd1	69171
Ppp1r15b	108954		Zfand2b	68818
Snrpe	20643		Atg9a	245860
Kdm5b	75605		Des	13346
Ptpn7	320139		Gm15179	100503248
Lad1	16763		Asic4	241118
Kif14	381293		Obsl1	98733
Tpr	108989		Epha4	13838
Swt1	66875		Farsb	23874
2810414N06Rik	102640772		Utp14b	195434
Shcbp1l	71836		Fam124b	241128
Rgs16	19734		Rhbdd1	76867
Rnasel	24014		Armc9	78795
Rgsl1	240816		Nmur1	14767
BC034090	207792		Dis3l2	208718
Lhx4	16872		Alppl2	11650
Nphs2	170484		Alpi	76768
Tor3a	30935		Akp3	11648
Cop1	26374		Ecel1	13599
Mrps14	64659		Chrnd	11447
Cacybp	12301		Efhd1	98363
Serpinc1	11905		Ngef	53972
Fasl	14103		Neu2	23956
Myocos	100038657		Dgkd	227333
Firrm	381306		Usp40	227334
Slc19a2	116914		Dnajb3	15504
Atp1b1	11931		Mroh2a	100040766
Tiprl	226591		Hjurp	381280
Mpc2	70456		Trpm8	171382
Mpzl1	68481		Sh3bp4	98402
Cd247	12503		Iqca1	74918
Gpa33	59290		Col6a3	12835
Tmco1	68944		Mlph	171531
Fcgr3	14131		Rab17	19329
Mir6546	102466998		Ube2f	67921
Cfap126	75472		Ilkap	67444
Sdhc	66052		Per2	18627
Ndufs2	226646		Asb1	65247
B4galt3	57370		Cops9	66915
Dedd	21945		Gpc1	14733
Igsf8	140559		Rnpepl1	108657
Pigm	67556		Kif1a	16560
Cfap45	71870		Agxt	11611
Desi2	78825		Mab21l4	71874
Cox20	66359		Crocc2	381284
Efcab2	68226		Ppp1r7	66385
Smyd3	69726		Ano7	404545
Tfb2m	15278		Hdlbp	110611
Sccpdh	109232		Bok	51800
Coq8a	67426		Dtymk	21915
Psen2	19165		D2hgdh	98314
Gm5069	277333		Slco6b1	67854
Acbd3	170760		Tnfrsf11a	21934
Lbr	98386		Zcchc2	227449
Srp9	27058		Gm20753	626049
Mtarc1	66112		Phlpp1	98432
Mir1981	100316821		Bcl2	12043
Mtarc2	67247		Kdsr	70750
C130074G19Rik	226777		Vps4b	20479
Kctd3	226823		Ralb	64143
Cenpf	108000		Tmem185b	226351
Nenf	66208		Tmem177	66343
Pacc1	66950		Dbi	13167
Nek2	18005		Ccdc93	70829
Rd3	74023		Actr3	74117
Mir3473c	100628582		Mgat5	107895
Traf5	22033		2900009J06Rik	100502745
Hhat	226861		R3hdm1	226412
A730013G03Rik	320952		Dars1	226414
Syt14	329324		Pfkfb2	18640
Utp25	215193		Il20	58181
A130010J15Rik	319266		Mapkapk2	17164
Plxna2	18845		Rassf5	54354
Cd34	12490		Rab7b	226421
A330023F24Rik	320977		Rab29	226422
Cr1l	12946		Slc45a3	212980
Cr2	12902		Mfsd4a	213006
Rbm17	76938		Cdk18	18557
Dnajc1	13418		Nuak2	74137
Commd3	12238		Dstyk	213452
Bmi1	12151		Cntn2	21367
Ptf1a	19213		Nfasc	269116
Acbd5	74159		Chit1	71884
Zmynd19	67187		Chi3l1	12654
Noxa1	241275		Adora1	11539
Tmem203	227615		Adipor1	72674
Tprn	97031		Rabif	98710
Ssna1	68475		Syt2	20980
Grin1	14810		Ube2t	67196
Man1b1	227619		Ptprv	13924
Paxx	227622		Ptpn7	320139
Fbxw5	30839		Gpr37l1	171469
Traf2	22030		Csrp1	13007
Edf1	59022		Tnni1	21952
Phpt1	75454		Lad1	16763
Ajm1	381353		Mroh3	76422
Lcn8	78076		Gpr25	383563
Lcn9	77704		Camsap2	67886
Sohlh1	227631		Zfp281	226442
Kcnt1	227632		Platr22	100503474
Lhx3	16871		2310009B15Rik	69549
Dnlz	52838		Aspm	12316
Inpp5e	64436		Kcnt2	240776
0610009E02Rik	100125929		Rgs2	19735
Surf4	20932		Ivns1abp	117198
Rexo4	227656		Ncf2	17970
Slc2a6	227659		Smg7	226517
Sardh	192166		Dhx9	13211
Pierce1	69327		Rgsl1	240816
Mrps2	118451		Mir8114	102466257
Cel	12613		Ier5	15939
Gtf3c5	70239		BC034090	207792
Cfap77	329375		Qsox1	104009
Ttf1	22130		Tor1aip1	208263
Gm13420	433415		Tdrd5	214575
Slc27a4	26569		Nphs2	170484
Sptan1	20740		Soat1	20652
Dync2i2	71820		Fam20b	215015
Pkn3	263803		Astn1	11899
Kyat1	70266		4930523C07Rik	67647
Sh3glb2	227700		4930562F07Rik	75255
Miga2	108958		Tnn	329278
Dolpp1	57170		Rc3h1	381305
1700001O22Rik	73598		Gas5	14455
Ntmt1	66617		Dars2	226539
Asb6	72323		Prdx6	11758
Tor1b	30934		Suco	226551
BC005624	227707		Pigc	67292
Hmcn2	665700		Vamp4	53330
Ass1	11898		Prrc2c	226562
Exosc2	227715		Prrx1	18933
Qrfp	227717		Gorab	98376
Fam78a	241303		Kifap3	16579
Uck1	22245		Scyl3	240880
Dnm1	13429		Nme7	171567
Ciz1	68379		Atp1b1	11931
Ptges2	96979		Adcy10	271639
Slc25a25	227731		Mpzl1	68481
Eeig1	98952		Creg1	433375
Dpm2	13481		Cd247	12503
St6galnac4	20448		Pou2f1	18986
St6galnac6	50935		Tada1	27878
Ak1	11636		Aldh9a1	56752
Fpgs	14287		Rxrg	20183
Mir2861	100499514		Lmx1a	110648
Sh2d3c	27387		Nuf2	66977
Niban2	227737		Hsd17b7	15490
Slc2a8	56017		Uap1	107652
Hspa5	14828		Fcrla	98752
Cntrl	26920		Tomm40l	641376
Rab14	68365		Ndufs2	226646
Stom	13830		Ppox	19044
4930402F06Rik	74854		Usp21	30941
Crb2	241324		Klhdc9	68874
Nr5a1	26423		Usf1	22278
Wdr38	76646		F11r	16456
Arpc5l	74192		Dcaf8	98193
Lypd6b	71897		Atp1a4	27222
Prpf40a	56194		Atp1a2	98660
Wdsub1	72137		Igsf8	140559
Gorasp2	70231		Igsf9	93842
Dlx1	13390		Cfap45	71870
Dlx1as	111970		Dusp23	68440
Dlx2	13392		Fh1	14194
Sp3	20687		Opn3	13603
Sp9	381373		Pld5	319455
Chrna1	11435		Cep170	545389
Chrna1os	102633437		Zbtb18	30928
Chn1os3	329427		Adss2	11566
Atf2	11909		Hnrnpu	51810
Hoxd9	15438		Kif26b	269152
Hoxd3os1	73429		Ahctf1	226747
Hoxd3	15434		Coq8a	67426
Cyct	13067		Psen2	19165
Tfpi	21788		Itpkb	320404
Med19	381379		Stum	381310
Zdhhc5	228136		Mixl1	27217
Agbl2	271813		H3f3a	15078
C1qtnf4	67445		Sde2	208768
Slc39a13	68427		Lefty2	320202
Spi1	20375		Pycr2	69051
Mybpc3	17868		Lefty1	13590
Pacsin3	80708		Tmem63a	208795
Cstpp1	228356		Ephx1	13849
Dgkz	104418		Lbr	98386
Large2	228366		Degs1	13244
Pex16	18633		Capn2	12334
Mapk8ip1	19099		Ccdc185	433386
Cry2	12953		Tlr5	53791
Cd82	12521		Aida	108909
Alx4	11695		Mia3	338366
Alkbh3	69113		Taf1a	21339
Api5	11800		Hhipl2	78772
Pdhx	27402		Gm34068	102637191
Abtb2	99382		Dusp10	63953
Fbxo3	57443		Mtarc1	66112
Pax6	18508		Rab3gap2	98732
Lgr4	107515		Bpnt1	23827
Fmn1	14260		Eprs1	107508
D330050G23Rik	320975		9630028B13Rik	319562
Pak6	214230		Gm2061	100039138
Ankrd63	383787		D1Pas1	110957
Plcb2	18796		Ush2a	22283
Rad51	19361		Kctd3	226823
Rmdn3	67809		Kcnk2	16526
Gchfr	320415		Ptpn14	19250
Dnajc17	69408		Smyd2	226830
Spint1	20732		Angel2	52477
Chac1	69065		Vash2	226841
Pla2g4b	211429		D730003I15Rik	100504360
Pla2g4f	271844		Ppp2r5a	226849
Stard9	668880		Dtl	76843
AV039307	100502700		Lpgat1	226856
Epb42	13828		Nek2	18005
Pdia3	14827		Slc30a1	22782
Mfap1a	67532		Mir3473c	100628582
Frmd5	228564		Traf5	22033
Duox2	214593		Gm10516	100038712
AA467197	433470		Kcnh1	16510
Bloc1s6	18457		Sertad4	214791
Dut	110074		Hsd11b1	15483
Usp8	84092		Mir205	387201
Usp50	75083		A330023F24Rik	320977
Ncaph	215387		Nmt2	18108
Gpat2	215456		Rpp38	227522
Fahd2a	68126		Acbd7	78245
Mall	228576		Meig1	104362
Fbln7	70370		Dclre1c	227525
Zc3h8	57432		Suv39h2	64707
Zc3h6	78751		Cdnf	227526
Ttl	69737		Fam107b	66540
Chchd5	66170		Prpf18	67229
Slc20a1	20515		Phyh	16922
Gm14023	100503468		Ucma	68527
Pced1a	319513		Sec61a2	57743
Avp	11998		Upf2	326622
Ddrgk1	77006		Gata3	14462
Slc4a11	269356		8030442B05Rik	77543
Gfra4	14588		Pfkfb3	170768
Adam33	110751		Fbh1	50755
Tmem230	70612		Rsu1	20163
Pcna	18538		Trdmt1	13434
Cds2	110911		Stam	20844
1700026D11Rik	70371		Arl5b	75869
Tmx4	52837		Mllt10	17354
Zfp133-ps	668917		Spag6	381350
Sec23b	27054		4921504E06Rik	70909
Insm1	53626		Otud1	71198
Nkx2-2os	100313531		Thnsl1	208967
Gzf1	74533		Pdss1	56075
Napb	17957		Yme1l1	27377
Entpd6	12497		Nxph2	18232
Pygb	110078		Psd4	215632
Ninl	78177		Cacna1b	12287
Scrt2	545474		Arrdc1	215705
Srxn1	76650		Dph7	67228
Rbck1	24105		Mrpl41	107733
Defb22	442835		Nrarp	67122
Defb45	433490		Nelfb	58202
Defb36	266620		Tubb4b	227613
Rem1	19700		Slc34a3	142681
Id1	15901		Cysrt1	67859
Bcl2l1	12048		Tprn	97031
Mylk2	228785		Grin1os	320354
Pxmp4	59038		Grin1	14810
Eif2s2	67204		Dpp7	83768
Dynlrb1	67068		Uap1l1	227620
Map1lc3a	66734		Sapcd2	72080
Ggt7	207182		Npdc1	18146
Myh7b	668940		Fut7	14347
Mmp24	17391		Abca2	11305
Mmp24os1	613262		Clic3	69454
Eif6	16418		Lcn12	77701
Fam83c	71405		Fbxw5	30839
6430550D23Rik	320095		Ajm1	381353
Myl9	98932		Ccdc183	77058
Rpn2	20014		Fcna	14133
Ghrh	14601		Lcn5	13863
Manbal	69161		Lcn10	332578
Blcap	53619		Bmyc	107771
Vstm2l	277432		Glt6d1	71103
1700060C20Rik	73399		Sohlh1	227631
Fam83d	71878		Kcnt1	227632
Top1	21969		Camsap1	227634
Plcg1	18803		Nacc2	67991
Ptprt	19281		Tmem250-ps	109299
Tomm34	67145		Qsox2	227638
Kcns1	16538		Ccdc187	329366
Matn4	17183		Gpsm1	67839
Pigt	78928		Card9	332579
Wfdc2	67701		Pmpca	66865
Wfdc8	277343		Egfl7	353156
Wfdc10	629756		Snora17	100306954
Ube2c	68612		Surf6	20935
Pcif1	228866		Med22	20933
Mmp9	17395		Surf1	20930
Slc12a5	57138		Rexo4	227656
Ncoa5	228869		Adamts13	279028
Sulf2	72043		Cacfd1	381356
Cse1l	110750		Slc2a6	227659
Stau1	20853		Dbh	13166
Ptgis	19223		Sardh	192166
Snai1	20613		Wdr5	140858
Cebpb	12608		Ppp1r26	241289
Adnp	11538		Gtf3c5	70239
Atp9a	11981		Tsc1	64930
1700017J07Rik	75508		Setx	269254
Bcas1	76960		Ntng2	171171
Pfdn4	109054		Cercam	99151
Aurka	20878		Odf2	18286
Spo11	26972		Sptan1	20740
Ctcflos	74161		Set	56086
Ctcfl	664799		Pkn3	263803
Zbp1	58203		Zdhhc12	66220
Gm10714	100038374		Zer1	227693
Gnasas1	56802		Tbc1d13	70296
Atp5f1e	67126		Endog	13804
Prelid3b	66390		Spout1	227695
Phactr3	74189		Sh3glb2	227700
Sycp2	320558		Crat	12908
Lsm14b	241846		Ptpa	110854
Psma7	26444		Ier5l	72500
Mtg2	52856		Cstad	78617
Adrm1	56436		Gm14486	665635
Mir7005	102466785		Mir3089	100526499
Lama5	16776		Ptges	64292
Mir3091	100526556		Usp20	74270
Cables2	252966		Gm5424	432466
Gata5	14464		Abl1	11350
Slco4a1	108115		Fibcd1	98970
Mrgbp	73247		Lamc3	23928
Ogfr	72075		Nup214	227720
Col9a3	12841		Fam78a	241303
Dido1	23856		Pomt1	99011
Slc17a9	228993		Swi5	72931
Bhlhe23	140489		Dnm1	13429
Mir124a-3	723951		Bbln	73737
Arfgap1	228998		Dpm2	13481
Chrna4	11438		St6galnac4	20448
Kcnq2	16536		Ak1	11636
Srms	20811		Eng	13805
Fndc11	332713		Fpgs	14287
Gmeb2	229004		Sh2d3c	27387
Rtel1	269400		Tor2a	30933
Zgpat	229007		Ptrh1	329384
Slc2a4rg-ps	329584		Niban2	227737
Zbtb46	72147		Lrsam1	227738
Tpd52l2	66314		Garnl3	99326
Dnajc5	13002		Zbtb43	71834
Uckl1	68556		Pbx3	18516
Zfp512b	269401		Mapkap1	227743
Samd10	229011		Fbxw2	30050
Prpf6	68879		Psmd5	66998
Sox18	20672		Phf19	74016
Tcea2	21400		Cntrl	26920
Rgs19	56470		Rab14	68365
Lkaaear1	277496		Ggta1	14594
Oprl1	18389		Dab2ip	69601
Myt1	17932		Ndufa8	68375
Pcmtd2	245867		Lhx6	16874
Polr3k	67005		Pdcl	67466
Gm14496	672125		Rabgap1	227800
Ythdf3	229096		Dennd1a	227801
Mtfr1	67472		Psmb7	19177
Mynn	80732		Rpl35	66489
Cldn11	18417		Golga1	76899
Zfp639	67778		Scai	320271
Actl6a	56456		Gtdc1	227835
Ndufb5	66046		Orc4	26428
Gm3143	100041108		Kif5c	16574
Ccna2	12428		Lypd6	320343
Il21	60505		Arl5a	75423
Fgf2	14173		Cacnb4	12298
Nudt6	229228		Rprm	67874
1700017G19Rik	100040882		Nr4a2	18227
Slc25a31	73333		Tanc1	66860
Ndufc1	66377		Wdsub1	72137
Mgst2	211666		Tank	21353
Nhlrc3	212114		Tbr1	21375
Rfxap	170767		Gca	227960
Ccna1	12427		Ttc21b	73668
Spart	229285		Scn1a	20265
Sohlh2	74434		Spc25	66442
Rnf13	24017		Bbs5	72569
Ccnl1	56706		Fastkd1	320720
Rsrc1	66880		Phospho2	73373
Etfdh	66841		Mettl5	75422
Rxfp1	381489		Mettl8	228019
Map9	213582		Slc25a12	78830
Rbm46os	78212		Hat1	107435
Arfip1	99889		Metap1d	66559
Fhip1a	229488		Itga6	16403
Rps3a1	20091		Cdca7	66953
Dclk2	70762		Gpr155	68526
Cd1d1	12479		Wipf1	215280
Lrrc71	74485		Chrna1	11435
Pear1	73182		Lnpk	69605
Sh2d2a	27371		Evx2	14029
Prcc	94315		Hoxd12	15432
Hapln2	73940		Hoxd3	15434
Gpatch4	66614		Nfe2l2	18024
Naxe	246703		Ift70a2	620631
Ttc24	214191		Ift70a1	78802
1700113A16Rik	76642		Rbm45	241490
Cct3	12462		Ccdc141	545428
Bglap3	12095		Ppp1r1c	75276
Bglap2	12097		Tfpi	21788
Bglap	12096		Clp1	98985
Lamtor2	83409		Ube2l6	56791
Ssr2	66256		Prg2	19074
Arhgef2	16800		Nup160	59015
Msto1	229524		Fnbp4	55935
Rusc1	72296		Kbtbd4	67136
Entrep3	68521		Rapsn	19400
Trim46	360213		Spi1	20375
Efna3	13638		Madd	228355
Adam15	11490		Acp2	11432
Dcst1	77772		Arfgap2	77038
Pygo2	68911		Ckap5	75786
Kcnn3	140493		F2	14061
Chrnb2	11444		Zfp408	381410
Jtb	23922		Arhgap1	228359
Ilf2	67781		Dgkz	104418
Snapin	20615		Mir6999	102465604
Chtop	66511		Phf21a	192285
Them4	75778		Large2	228366
Rorc	19885		Mir7000	102466783
Tdrkh	72634		Syt13	80976
Mrpl9	78523		Trp53i11	277414
Psmb4	19172		Tspan18	241556
Zfp687	78266		Alx4	11695
Psmd4	19185		Ext2	14043
Sema6c	20360		Gm13889	620695
Gm128	229588		Hsd17b12	56348
Cers2	76893		Prr5l	72446
Ensa	56205		Commd9	76501
Mir7014	102466787		Slc1a2	20511
Tars2	71807		Cd44	12505
Anp32e	66471		Elf5	13711
Sf3b4	107701		Cat	12359
Sv2a	64051		Nat10	98956
H2ac20	319176		Caprin1	53872
H2ac18	15267		A930018P22Rik	68243
H3c14	15077		D430041D05Rik	241589
Platr30	100504145		Cstf3	228410
Gm26689	102632400		Tcp11l1	320554
Terc	21748		Eif3m	98221
BC107364	329716		Pax6	18508
Pias3	229615		Dnajc24	99349
Pde4dip	83679		Arl14ep	212772
Adam30	71078		Lin7c	22343
Gdap2	14547		Platr8	100038454
Bcas2	68183		Nop10	66181
Lrig2	269473		Slc12a6	107723
Slc16a1	20501		Grem1	23892
Ppm1j	71887		Aqr	11834
Rhoc	11853		Zfp770	228491
Wnt2b	22414		Dph6	66632
Cttnbp2nl	80281		Tmco5	67356
Atp5pb	11950		Fam98b	68215
A630076J17Rik	319929		Rasgrp1	19419
Prok1	246691		Fsip1	71313
Rbm15	229700		Eif2ak4	27103
Eps8l3	99662		Srp14	20813
Gstm7	68312		Plcb2	18796
Gstm6	14867		Inafm2	100043272
Gnai3	14679		Ccdc9b	214239
Mybphl	68753		Phgr1	53906
Gm12522	100038453		Disp2	214240
Clcc1	229725		Ivd	56357
Prpf38b	66921		Bahd1	228536
Rnpc3	67225		Ccdc32	269336
Alg14	66789		Knl1	76464
Slc44a3	213603		Rad51	19361
Ostc	66357		Gm14137	623781
Rpl34	68436		Spint1	20732
Trmt10a	108943		Vps18	228545
Adh5	11532		Gm14207	100043609
Odf2l	52184		Dll4	54485
Bcl10	12042		Ino80	68142
Ctbs	74245		Ndufaf1	69702
Gipc2	54120		Itpka	228550
Nexn	68810		Mga	29808
5730460C07Rik	70594		Mapkbp1	26390
Msh4	55993		Gm28042	102238433
Cryz	12972		Pla2g4b	211429
Lrriq3	74435		Sptbn5	640524
4930592C13Rik	381498		Ehd4	98878
Ankrd13c	433667		Ganc	76051
Srsf11	69207		Capn3	12335
Lrrc40	67144		Stard9	668880
Wls	68151		Cdan1	68968
Penk	18619		Epb42	13828
Cfap418	67157		Tgm5	74176
Trp53inp1	60599		Adal	75894
Rbm12b1	72397		Tubgcp4	51885
Nbn	27354		Map1a	17754
Ankrd6	140577		Ppip5k1	327655
Pnrc1	108767		Serf2	378702
Cnr1	12801		Hypk	67693
Slc35a1	24060		Mfap1b	100034361
Cfap206	69329		Frmd5	228564
Smim27	100504309		Mageb3	17147
Dnaja1	15502		Eif3j2	100042807
Aqp7	11832		Spg11	214585
Aqp3	11828		B2m	12010
Ube2r2	67615		Sord	20322
Ubap2	68926		Duoxa2	66811
Spmip6	73721		Shf	435684
Cntfr	12804		Bambi-ps1	81913
Dnajb5	56323		Gatm	67092
Stoml2	66592		Sqor	59010
Cimip2b	329831		Cep152	99100
Tesk1	21754		Shc4	271849
Sit1	54390		Cops2	12848
Rmrp	19782		Dtwd1	69185
Arhgef39	230098		Blvra	109778
Tpm2	22004		Snrnp200	320632
Creb3	12913		Ciao1	26371
Fam221b	242408		Stard7	99138
Spaar	71406		Dusp2	13537
Glipr2	384009		Kcnip3	56461
Ccin	442829		Zfp661	72180
Gne	50798		Mrps5	77721
Rnf38	73469		Bcl2l11	12125
Grhpr	76238		Morrbid	100043424
Zbtb5	230119		Mertk	17289
Exosc3	66362		Tmem87b	72477
Dcaf10	242418		Fbln7	70370
Slc25a51	230125		Ttl	69737
Xpa	22590		Polr1b	20017
Nans	94181		A730036I17Rik	329513
Gm16731	105247126		Pdyn	18610
Trim14	74735		Stk35	67333
Coro2a	107684		Mir6339	102466628
Gabbr2	242425		4930473A02Rik	321014
Zfp189	230162		Slc4a11	269356
Tal2	21350		Gfra4	14588
Ctnnal1	54366		Adam33	110751
1700042G15Rik	73349		Hspa12b	72630
Gng10	14700		Adissp	67326
Inip	66209		Ap5s1	69596
Rgs3	50780		Mavs	228607
Haus6	230376		Pank2	74450
Dennd4c	329877		Chgb	12653
Hacd4	66775		Mcm8	66634
Klhl9	242521		Crls1	66586
Gm13285	545654		Lamp5	76161
Gm13275	545652		Mkks	59030
Gm12602	102637941		Ism1	319909
Mtap	66902		Tasp1	75812
9530080O11Rik	319247		Macrod2	72899
Nfia	18027		Snrpb2	20639
Ube2u	381534		Rrbp1	81910
Leprot	230514		Snx5	69178
Pcsk9	100102		Polr3f	70408
Cimap2	242602		Cfap61	78774
Ttc22	230576		Pax1	18503
Ttc4	72354		Nxt1	56488
Mroh7	381538		Cstl1	228756
Acot11	329910		Pygb	110078
Dmrtb1	56296		4930442J19Rik	74660
Lrp8	16975		Nsfl1c	386649
Magoh	17149		Snph	241727
Czib	74098		Rad21l	668929
Coa7	69893		4930556L07Rik	75283
Prpf38a	230596		Fam110a	73847
Orc1	18392		Csnk2a1	12995
Osbpl9	100273		Rbck1	24105
Ttc39a	230603		Sox12	20667
Dmrta2	242620		Zcchc3	67917
Spata6	67946		Defb23	629114
Slc5a9	230612		Defb28	545475
Stil	20460		Defb29	75400
Efcab14	230648		Defb19	246700
Tmem275	76237		Defb45	433490
Dmbx1	140477		Rem1	19700
Faah	14073		1700030C14Rik	75662
Lrrc41	230654		H13	14950
Mast2	17776		Mcts2	66405
Ccdc17	622665		Tpx2	72119
Toe1	68276		Foxs1	14239
Plk3	12795		Dusp15	252864
Snord55	100216533		Pdrg1	68559
Rps8	20116		Ccm2l	228788
Kif2c	73804		Hck	15162
Armh1	381544		Tspyl3	241732
Rnf220	66743		Nol4l	329540
Dmap1	66233		Commd7	99311
Atp6v0b	114143		Mapre1	13589
Ipo13	230673		Efcab8	100504221
Artn	11876		Bpifb2	66557
Kdm4a	230674		Bpifb6	228796
Cdc20	107995		Bpifb4	381399
Zfp691	195522		Bpifb1	228801
Svbp	69216		Snta1	20648
AU022252	230696		Pxmp4	59038
Cldn19	242653		Zfp341	228807
Ybx1	22608		Raly	19383
Guca2a	14915		a	50518
Hivep3	16656		Map1lc3a	66734
Ctps1	51797		Pigu	228812
Cited4	56222		Trp53inp2	68728
Kcnq4	60613		Myh7b	668940
Exo5	73172		Edem2	108687
Cap1	12331		Procr	19124
Mfsd2a	76574		Fer1l4	74562
Oxct2b	353371		Spag4	245865
Bmp8b	12164		Nfs1	18041
Hpcal4	170638		Rbm39	170791
Nt5c1a	230718		Phf20	228829
Pabpc4	230721		Norad	347740
Oxct2a	64059		Epb41l1	13821
Bmp8a	12163		Dlgap4	228836
Mycbp	56309		Myl9	98932
Utp11	67205		Sla2	77799
Maneal	215090		Ndrg3	29812
Epha10	230735		Dsn1	66934
Gnl2	230737		Samhd1	56045
Zc3h12a	230738		Ghrh	14601
Eva1b	230752		Src	20779
Thrap3	230753		Vstm2l	277432
Map7d1	245877		Tgm2	21817
Trappc3	27096		1700060C20Rik	73399
Col8a2	329941		Bpi	329547
Ago3	214150		Lbp	16803
Clspn	269582		Arhgap40	545481
AU040320	100317		Gm14204	100045469
Smim12	80284		Actr5	109275
Gjb3	14620		Dhx35	71715
Gjb5	14622		Plcg1	18803
A3galt2	215493		Emilin3	280635
Zfp362	230761		Chd6	71389
Ak2	11637		L3mbtl1	241764
Tmem54	66260		Sgk2	27219
Hpca	15444		Ift52	245866
Fndc5	384061		Tox2	269389
Rbbp4	19646		Oser1	66680
Bsdc1	100383		Gdap1l1	228858
Tssk3	58864		Ada	11486
Marcksl1	17357		Ccn5	22403
Eif3i	54709		Stk4	58231
Dcdc2b	100504491		Kcns1	16538
Iqcc	230767		Wfdc15a	68221
Ptp4a2	19244		Svs4	20941
Pef1	67898		Slpi	20568
Sdc3	20970		Rbpjl	19668
Laptm5	16792		Dbndd2	52840
Matn1	17180		Wfdc2	67701
Gm12992	545681		Wfdc6a	209351
Rab42	242681		Wfdc11	629761
Snhg12	100039864		Wfdc13	408190
Trnau1ap	71787		Spint5	641368
Phactr4	100169		Tnnc2	21925
Sesn2	230784		Zswim3	67538
Dnajc8	68598		Zswim1	71971
Rpa2	19891		Zfp335	329559
Themis2	230787		Mmp9	17395
Stx12	100226		Slc12a5	57138
Ahdc1	230793		Cd40	21939
Gpr3	14748		1700025C18Rik	72211
Cd164l2	69655		Slc35c2	228875
Map3k6	53608		Zfp663	381405
Sytl1	269589		Slc2a10	170441
Slc9a1	20544		Eya2	14049
Tent5b	100342		Zmynd8	228880
Trnp1	69539		Ncoa3	17979
Kdf1	69073		Sulf2	72043
Gpatch3	242691		5031425F14Rik	319684
Gpn2	100210		Prex1	277360
Zdhhc18	503610		Trp53rkb	76367
Pigv	230801		Kcnb1	16500
Ubxn11	67586		B4galt5	56336
Pdik1l	230809		Slc9a8	77031
Pafah2	100163		Spata2	263876
Stmn1	16765		Peds1	407243
Aunip	69885		Ripor3	69553
Mtfr1l	76824		Pard6b	58220
Selenon	74777		Dpm1	13480
Syf2	68592		Zfp64	22722
Srrm1	51796		1700017J07Rik	75508
Ncmap	230822		Bcas1	76960
Grhl3	230824		4930470P17Rik	67637
Myom3	242702		Cbln4	228942
Pnrc2	52830		Fam210b	67017
Hmgcl	15356		Rtf2	66404
Gale	74246		Fam209	76426
Lypla2	26394		Rae1	66679
E2f2	242705		Ctcflos	74161
Zfp46	22704		Pck1	18534
Lactbl1	242707		Ankrd60	70065
Rap1gap	110351		Ppp4r1l-ps	100043911
Alpl	11647		Vapb	56491
Ece1	230857		Stx16	228960
Kif17	16559		Gm10714	100038374
Ddost	13200		Gm14295	100039123
Camk2n1	66259		Zfp970	628308
Pla2g2e	26970		Phactr3	74189
Aldh4a1	212647		Cdh4	12561
Tas1r2	83770		Psma7	26444
Padi3	18601		Hrh3	99296
Sdhb	67680		Osbpl2	228983
Crocc	230872		Lama5	16776
Arhgef19	213649		Rbbp8nl	271887
Gm13056	100503810		Gata5	14464
Fam131c	277743		B230312C02Rik	320485
Clcnka	12733		Mir133a-2	723954
Clcnkb	56365		Slco4a1	108115
Zbtb17	22642		Ntsr1	18216
Tmem82	213989		Mrgbp	73247
Plekhm2	69582		Ogfr	72075
Pramel1	83491		Col9a3	12841
Zfp991	666532		Tcfl5	277353
Miip	28010		Slc17a9	228993
Mthfr	17769		Bhlhe23	140489
Mad2l2	71890		Mir124a-3	723951
Mir7022	102465619		Ythdf1	228994
Fbxo6	50762		Birc7	329581
Srm	20810		Col20a1	73368
Masp2	17175		Kcnq2	16536
Casz1	69743		Eef1a2	13628
Gm13205	108168987		Ppdpf	66496
Cenps	69928		Fndc11	332713
Nmnat1	66454		Helz2	229003
Ctnnbip1	67087		Zbtb46	72147
Pik3cd	18707		Uckl1os	100271841
Spsb1	74646		Uckl1	68556
Gpr157	269604		Tcea2	21400
Slc2a5	56485		Oprl1	18389
Slc2a7	435818		Myt1	17932
Car6	12353		Pex2	19302
Slc45a1	242773		Mrps28	66230
Park7	57320		Rbis	69126
Tnfrsf9	21942		Mir124-2hg	70441
Per3	18628		Tbl1xr1	81004
Vamp3	22319		Ghsr	208188
Camta1	100072		Rpl22l1	68028
Dnajc11	230935		Sec62	69276
Espn	56226		Mfn1	67414
Hes2	15206		Dnajc19	67713
Acot7	70025		Sox2	20674
Gpr153	100129		Zfp267	241944
Gm833	330004		Smim43	100503068
Dffb	13368		Bbs7	71492
Tprg1l	67808		Adad1	21744
Megf6	230971		4930594O21Rik	75947
Ttc34	242800		Ankrd50	99696
Gm13112	102634887		Intu	380614
Mmel1	27390		Plk4	20873
Pank4	269614		Gm2011	100039027
Plch2	269615		Larp1b	214048
Faap20	67513		Pgrmc2	70804
Prkcz	18762		Jade1	269424
Gabrd	14403		Rab33b	19338
Cfap74	544678		Mgst2	211666
Slc35e2	320541		Gm20750	622124
Gm16023	100502734		Cog6	67542
Mmp23	26561		Stoml3	229277
Mib2	76580		Supt20	56790
Fndc10	230991		Exosc8	69639
Ssu72	68991		Spart	229285
Tmem240	381582		Ccdc169	320604
Vwa1	246228		Dclk1	13175
Tmem88b	320587		Commd2	52245
Ints11	71957		Pfn2	18645
Acap3	140500		Eif2a	229317
C1qtnf12	67389		Siah2	20439
B3galt6	117592		Rap2b	74012
Gm16008	100038526		E130311K13Rik	329659
Ttll10	330010		Slc33a1	11416
9430015G10Rik	230996		Ssr3	67437
Agrn	11603		Gfm1	28030
AW011738	100382		Mfsd1	66868
Perm1	74183		Trim59	66949
Mir7658	102466236		Ppm1l	242083
Klhl17	231003		Pdcd10	56426
Samd11	231004		Fstl5	213262
Vmn2r123	22300		4930589L23Rik	75879
Steap1	70358		Ppid	67738
Napepld	242864		Tmem144	70652
Dnajc2	22791		Tmem131l	229473
5031425E22Rik	269630		Trim2	80890
Kmt2e	69188		Fhdc1	229474
Abcb8	74610		Fbxw7	50754
Cdk5	12568		1700036G14Rik	73283
Fastk	66587		Dclk2	70762
Gbx1	231044		Etv3l	546801
Abcf2	27407		Lrrc71	74485
Smarcd3	66993		Insrr	23920
Nub1	53312		Hdgf	15191
Wdr86	269633		Isg20l2	229504
Crygn	214301		Crabp2	12904
Rheb	19744		Nes	18008
Prkag2	108099		Bcan	12032
Xrcc2	57434		Mef2d	17261
9530036O11Rik	654796		Mir3093	100526540
3110082J24Rik	433868		Rhbg	58176
Dpysl5	65254		Smg5	229512
Mapre3	100732		Sema4a	20351
Agbl5	231093		Lmna	16905
Ost4	67695		Mex3a	72640
Khk	16548		Rab25	53868
Cgref1	68567		Khdc4	74200
Preb	50907		Msto1	229524
Slc5a6	330064		Fdps	110196
Cad	69719		Entrep3	68521
Slc30a3	22784		Mtx1	17827
Ucn	22226		Krtcap2	66059
Zfp513	101023		Dpm3	68563
Ppm1g	14208		Efna1	13636
Nrbp1	192292		Adam15	11490
Gpn1	74254		Dcst1	77772
Babam2	107976		Flad1	319945
Fosl2	14284		Shc1	20416
Ywhah	22629		Kcnn3	140493
Maea	59003		Adar	56417
Nkx1-1	672284		Chrnb2	11444
Fam53a	74504		4632404H12Rik	74034
Slbp	20492		She	214547
Tacc3	21335		Il6ra	16194
Mir7024	102466789		Ubap2l	74383
Gm1673	381633		Crtc2	74343
Nat8l	269642		Gatad2b	229542
Haus3	231123		Slc27a3	26568
Rnf4	19822		Ints3	229543
Mfsd10	68294		Ilf2	67781
Grk4	14772		S100a3	20197
Rgs12	71729		Lce3e	69514
E130018O15Rik	442795		S100a10	20194
Afap1	70292		C2cd4d	271944
Tbc1d14	100855		Rorc	19885
Bloc1s4	117197		Tuft1	22156
Crmp1	12933		Rfx5	53970
Lyar	17089		Pi4kb	107650
Rab28	100972		Pip5k1a	18720
Nkx3-2	12020		Scnm1	69269
Fgfbp1	14181		Sema6c	20360
Ncapg	54392		Gm16740	100504029
Wdr19	213081		Mindy1	75007
Apbb2	11787		Cers2	76893
Shisa3	330096		Setdb1	84505
Slc10a4	231290		Hormad1	67981
Ociad1	68095		Mcl1	17210
Ociad2	433904		Adamtsl4	229595
Dcun1d4	100737		Rprd2	75137
Rasl11b	68939		Prpf3	70767
Pdgfra	18595		Ciart	229599
Aasdh	231326		Anp32e	66471
Spink2	69982		Mtmr11	194126
1700017L05Rik	69370		H2bc18	319189
Cenpc1	12617		Hjv	69585
Uba6	231380		Gm15441	100038464
U90926	57425		Polr3gl	69870
Naaa	67111		Itga10	213119
Nup54	269113		Pias3	229615
Ccdc158	320696		Cd160	54215
2010109A12Rik	75610		Gpr89	67549
Bmp3	110075		Prkab2	108097
Rasgef1b	320292		Mir7225	102466229
2310034O05Rik	69571		Pde4dip	83679
5430416N02Rik	100503199		Wars2	70560
Abraxas1	70681		Trim45	229644
Nkx6-1	18096		Ttf2	74044
1700016H13Rik	74218		Cd2	12481
Aff1	17355		Atp1a1	11928
Zfp326	54367		Mab21l3	242125
Barhl2	104382		Sycp1	20957
Btbd8	100503185		Sike1	66641
Gfi1	14581		Csde1	229663
Pigg	433931		Dennd2c	329727
Gak	231580		Dclre1b	140917
Crlf2	57914		Rsbn1	229675
P2rx2	231602		Magi3	99470
Pitpnb	56305		Tafa3	329731
1700028D13Rik	75569		Ddx20	53975
Miat	330166		Adora3	11542
Tpst2	22022		2010016I18Rik	69206
Crybb2	12961		Dram2	67171
Lhfpl7	333048		Prok1	246691
Sgsm1	52850		Lamtor5	68576
1700069L16Rik	381707		Slc6a17	229706
Tmem119	231633		Alx3	11694
Alkbh2	231642		Ahcyl1	229709
Trpv4	63873		Gstm5	14866
1500011B03Rik	66236		Gstm7	68312
2610524H06Rik	330173		Gstm3	14864
Rpl37rt	100502825		Gstm2	14863
Acads	11409		Gstm1	14862
Mlec	109154		Ampd2	109674
Cabp1	29867		Gnat2	14686
Gm13830	102639268		Sars1	20226
Gatc	384281		Clcc1	229725
Pla2g1b	18778		Fndc7	320181
Sirt4	75387		Eeig2	329739
Rplp0	11837		Gpr88	64378
Bicdl1	75665		Mfsd14a	15247
Prkab1	19079		Ptbp2	56195
Tmem233	545798		Tlcd4	99887
Suds3	71954		Arhgap29	214137
Pebp1	23980		Abca4	11304
Tesc	57816		Dnttip2	99480
Tbx3os2	433944		Bcar3	29815
Sdsl	257635		Snhg8	69895
Tpcn1	252972		Larp7	28036
Rita1	100764		Neurog2	11924
Cfap73	546886		Pitx2	18741
Oas3	246727		Egf	13645
Pheta1	231717		Gar1	68147
Cux2	13048		Mcub	66815
Ccdc63	330188		Cyp2u1	71519
Anapc7	56317		Papss1	23971
P2rx4	18438		Gstcd	67553
Camkk2	207565		Bdh2	69772
Rnf34	80751		Ube2d3	66105
Kdm2b	30841		H2az1	51788
Tmem120b	330189		Dapp1	26377
Setd1b	208043		1110002E22Rik	102634333
Hpd	15445		Eif4e	13684
Bcl7a	77045		Stpg2	381476
Lrrc43	381741		Mir7j	102465198
Il31	76399		Pdha2	18598
B3gnt4	231727		Pdlim5	56376
Hip1r	29816		Gbp3	55932
Vps37b	330192		Pkn2	109333
Ogfod2	66627		Selenof	93684
Zfp664	269704		Sh3glb1	54673
Rflna	73121		Clca3a2	80797
Scarb1	20778		Znhit6	229937
Ubc	22190		Dnai3	242253
Tmem132b	208151		Ssx2ip	99167
Tmem132d	243274		Dnase2b	56629
Mmp17	23948		Ttll7	70892
Phkg1	18682		Gipc2	54120
Chchd2	14004		Dnajb4	67035
Ncf1	17969		Fubp1	51886
Clip2	269713		Zzz3	108946
Syna	214292		Ak5	229949
Rfc2	19718		St6galnac5	26938
Lat2	56743		Rabggtb	19352
Eif4h	22384		Acadm	11364
Tmem270	76629		Lhx8	16875
Cldn13	57255		4930570G19Rik	329782
Mettl27	79565		Cth	107869
Stx1a	20907		Srsf11	69207
Tbl2	27368		Depdc1a	76131
Fzd9	14371		Tmem68	72098
Nsun5	100609		Lyn	17096
Hip1	215114		Chchd7	66433
Mir7034	102466791		Ubxn2b	68053
Mdh2	17448		Nsmaf	18201
Srrm3	58212		Chd7	320790
Hspb1	15507		4930412C18Rik	320152
Upk3b	100647		Plekhf2	71801
Rasa4	54153		Ndufaf6	76947
Mir7035	102465626		Ccne2	12448
Polr2j	20022		Ints8	72656
Lrwd1	71735		Rad54b	623474
Alkbh4	72041		Gem	14579
Sh2b2	23921		1700123M08Rik	100503636
Myl10	59310		Otud6b	72201
Col26a1	140709		Necab1	69352
4933404O12Rik	66752		Tmem64	100201
Fis1	66437		Rmdn1	66302
Cldn15	60363		Ccnc	51813
Vgf	381677		Pnisr	66625
Muc17	666339		Klhl32	212390
Ache	11423		Ndufaf4	68493
Ufsp1	70240		Manea	242362
Epo	13856		Lyrm2	108755
Mospd3	68929		Ankrd6	140577
Irs3	16369		Gabrr2	14409
Tilz2	78829		Pm20d2	242377
Ppp1r35	69871		Akirin2	433693
Mepce	231803		Rars2	109093
Zfp113	56314		Gm136	214568
A430033K04Rik	243308		Smim8	66291
Adap1	231821		Zfp292	30046
Cox19	68033		Rigi	230073
Cyp2w1	545817		Ndufb6	230075
Uncx	22255		Tmem215	320500
Tmem184a	231832		Aptx	66408
Chst12	59031		Smu1	74255
Lfng	16848		B4galt1	14595
Brat1	231841		Spink4	20731
Amz1	231842		Bag1	12017
Gna12	14673		Nfx1	74164
Ap5z1	231855		Aqp3	11828
Radil	231858		Nol6	230082
Slc29a4	243328		Ube2r2	67615
Fbxl18	231863		Ubap1	67123
Actb	11461		Nudt2	66401
Fscn1	14086		Myorg	329828
Zfp853	330230		Cntfr	12804
Grid2ip	170935		Dctn3	53598
Ccz1	231874		Sigmar1	18391
Bhlha15	17341		Galt	14430
Tecpr1	70381		Il11ra1	16157
Dmrt1i	100579137		Ccl27a	20301
Arpc1b	11867		Phf24	230085
Zkscan5	22757		1700022I11Rik	67317
Rnf6	74132		Vcp	269523
Gm6408	623198		Atosb	230088
Gm6370	622924		Rusc2	100213
4930449I24Rik	67410		Tesk1	21754
Gm3404	100041554		Cd72	12517
Gm3409	100041566		Car9	230099
Rpl21	19933		Npr2	230103
Gtf3a	66596		Spag8	433700
Lnx2	140887		Hint2	68917
Urad	231903		Or13e8	56014
Pomp	66537		Or13j1	56015
Mtus2	77521		A630077J23Rik	319973
Ubl3	24109		Reck	53614
2210417A02Rik	70138		Gne	50798
4930505K14Rik	78015		Melk	17279
Katnal1	231912		Pax5	18507
8430423G03Rik	71473		Polr1e	64424
Hmgb1	15289		Frmpd1os	78508
Alox5ap	11690		Aldh1b1	72535
Tex26	75860		Ccdc180	381522
Wdr95	381693		Tdrd7	100121
Hsph1	15505		Tmod1	21916
B3glct	381694		Tstd2	272027
Rxfp2	140498		Trmo	74753
Fry	320365		Coro2a	107684
Gm5	194292		Gabbr2	242425
N4bp2l2	381695		Galnt12	230145
Stard13	243362		Col15a1	12819
1700028E10Rik	625175		Tgfbr1	21812
Vmn2r18	632671		Alg2	56737
Rfc3	69263		Nr4a3	18124
Mir129-1	387237		Stx17	67727
Irf5	27056		Invs	16348
Mir182	387177		Rnf20	109331
Mir183	387178		Smc2	14211
1700012C14Rik	69337		Nipsnap3b	66536
Cpa1	109697		Fsd1l	319636
Mest	17294		Rad23b	19359
Gm13848	434003		Actl7b	11471
Slc35b4	58246		Elp1	230233
Akr1b1	11677		D630039A03Rik	242484
Cyren	78412		Txn1	22166
Stra8	20899		Lpar1	14745
Stmp1	67705		Zkscan16	100041581
Slc13a4	243755		Ptbp3	230257
Mtpn	14489		Hsdl2	72479
Klrg2	74253		Cdc26	66440
Clec2l	665180		Hdhd3	72748
Ndufb2	68198		Alad	17025
Pdia4	12304		4933430I17Rik	214106
Gm16630	100503622		Zfp618	72701
Repin1	58887		Col27a1	373864
Zfp775	243372		Orm1	18405
AI854703	243373		Cdk5rap2	214444
Igf2bp3	140488		Kdm4c	76804
Fam221a	231946		Ttc39b	69863
Stk31	77485		Snapc3	77634
Cycs	13063		Adamtsl1	77739
Gm15050	100504154		Saxo1	75811
Hoxa5	15402		Rraga	68441
Hoxa6	15403		Acer2	230379
Hoxa2	15399		Focad	230393
Hoxa7	15404		Ifna13	230396
Hoxa9	15405		Ifnab	15974
Hoxa10	15395		Gm13289	545647
Hoxa11os	15397		Gm13272	545648
Hottip	791364		Ifnz	319146
Jazf1	231986		Gm13285	545654
Nod1	107607		Ifna11	15964
Lancl2	71835		Tusc1	69136
Serbp1	66870		Jun	16476
Rpia	19895		L1td1	381591
Eif2ak3	13666		Usp1	230484
Vamp5	53620		Atg4c	242557
Ggcx	56316		Itgb3bp	67733
Capg	12332		Jak1	16451
Jkampl	66740		Dnajc6	72685
Loxl3	16950		Lepr	16847
Pcgf1	69837		BB031773	100473
Wbp1	22377		Oma1	67013
Slc4a5	232156		Fyb2	242594
Mob1a	232157		Pcsk9	100102
Nagk	56174		Tmem61	329909
Zfp638	18139		Dhcr24	74754
Emx1	13796		Cimap2	242602
Rab11fip5	52055		Ttc22	230576
Egr4	13656		Pars2	230577
Tprkb	69786		Mroh7	381538
Dusp11	72102		Acot11	329910
Fam136a	66488		Cyb5rl	230582
Snrpg	68011		Cdcp2	242603
Tia1	21841		Tmem59	56374
C87436	232196		Ift25	72938
Aplf	72103		Dio1	13370
Isy1	57905		Ndc1	72787
Cnbp	12785		Glis1	230587
Hmces	232210		Lrp8	16975
Gata2	14461		Cpt2	12896
Dnajb8	56691		Slc1a7	242607
Abtb1	80283		Podn	242608
Aldh1l1	107747		Echdc2	52430
Slc41a3	71699		Tut4	230594
Chchd4	72170		Cc2d1b	319965
Fgd5	232237		Rab3b	69908
Mrps25	64658		Nrdc	230598
Kbtbd8	243574		Osbpl9	100273
1700049E22Rik	73395		Ttc39aos1	102635290
Tada3	101206		Cdkn2c	12580
Jagn1	67767		Dmrta2	242620
Atg7	74244		Skint1	639781
Vgll4	232334		Atpaf1	230649
Tsen2	381802		Kncn	654462
Ift122	81896		Tmem275	76237
H1f8	171506		Nsun4	72181
Plxnd1	67784		Rad54l	19366
Zfp637	232337		Pik3r3	18710
Rasgef1a	70727		Mast2	17776
Bms1	213895		Gpbp1l1	77110
Cacna2d4	319734		Nasp	50927
Lrtm2	211187		Akr1a1	58810
Adipor2	68465		Mmachc	67096
Tmem121b	94047		Tesk2	230661
Hdhd5	214932		Hpdl	242642
Bcl2l13	94044		Urod	22275
Bid	12122		Ptch2	19207
Usp18	24110		Tmem53	68777
M6pr	17113		Klf17	75753
Aicda	11628		Slc6a9	14664
Slc2a3	20527		Ccdc24	381546
Pex5	19305		Ipo13	230673
Phb2	12034		Ptprf	19268
Ptpn6	15170		Szt2	230676
Grcc10	14790		Or13p4	258708
Spsb2	14794		Lao1	100470
Tpi1	21991		Slc2a1	20525
Cdca3	14793		Cldn19	242653
Ptms	69202		Ccdc30	73332
Cops7a	26894		Guca2b	14916
Lpar5	381810		Edn2	13615
Gapdh	14433		Foxo6	329934
Mrpl51	66493		Rims3	242662
Tuba3a	22144		Zfp69	381549
Tead4	21679		Smap2	69780
Etv6	14011		Col9a2	12840
Gpr19	14760		Zmpste24	230709
Gsg1	14840		Rlf	109263
Atf7ip	54343		Trit1	66966
Plbd1	66857		Bmp8b	12164
Etnk1	75320		Pabpc4	230721
Dnai7	320662		Macf1	11426
Tuba3b	22147		Gm12925	102633214
Sspn	16651		Rragc	54170
Itpr2	16439		Mtf1	17764
Fgfr1op2	67529		Yrdc	230734
Bmal2	272322		Epha10	230735
Smco2	69371		1700125G02Rik	73628
Mansc4	545893		Airim	194268
Klhl42	232539		Rspo1	192199
Pthlh	19227		Gnl2	230737
Ccdc91	67015		Mir692-2	735288
Ergic2	67456		Mrps15	66407
Rps4l	66184		Oscp1	230751
Caprin2	232560		Lsm10	116748
3010003L21Rik	109163		Stk40	74178
Sinhcaf	56306		Sh3d21	66938
Dennd5b	320560		Col8a2	329941
Etfbkmt	320204		Adprs	100206
Amn1	232566		Tekt2	24084
Bicd1	12121		Psmb2	26445
Gm21814	436100		AU040320	100317
Cox6b2	333182		Zmym6	100177
Il11	16156		Gja4	14612
Gm36210	102640043		Csmd2os	74989
Zfp628	232816		Csmd2	329942
Nat14	269854		Zscan20	269585
Zfp580	68992		Phc2	54383
Ccdc106	232821		A3galt2	215493
Galp	232836		Zfp362	230761
Vmn2r29	76229		Trim62	67525
Mir5620	100885832		Azin2	242669
Zfp329	67230		Fndc5	384061
Rps5	20103		Yars1	107271
Rnf225	381845		C77080	97130
Zfp446	269870		Sync	68828
Zbtb45	232879		Tssk3	58864
Trim28	21849		Marcksl1	17357
Ube2m	22192		Hdac1	433759
Mzf1	109889		Ccdc28b	66264
Selenow	20364		Txlna	109658
Nop53	68077		Ptp4a2	19244
Ehd2	259300		E330017L17Rik	319894
Bicra	243842		1700003M07Rik	72225
Kptn	70394		Adgrb2	230775
Meis3	17537		Col16a1	107581
Dhx34	71723		Pef1	67898
C5ar1	12273		Hcrtr1	230777
Inafm1	66300		Tinagl1	94242
Ccdc9	243846		Fabp3	14077
Bbc3	170770		Nkain1	67149
Tmem160	69094		Sdc3	20970
Npas1	18142		Laptm5	16792
Prkd2	101540		Mecr	26922
9330104G04Rik	320950		Epb41	269587
Gng8	14709		Rnu11	353373
Ptgir	19222		Rcc1	100088
Calm3	12315		Eya3	14050
Pnma8b	434128		Xkr8	381560
Hif3a	53417		Smpdl3b	100340
Pglyrp1	21946		Fam76a	230789
Ccdc61	232933		Fgr	14191
Mypop	232934		Ahdc1	230793
Irf2bp1	272359		Cd164l2	69655
Foxa3	15377		Map3k6	53608
Dmwd	13401		Wdtc1	230796
Six5	20475		Nudc	18221
Snrpd2	107686		Nr0b2	23957
Eml2	72205		Sfn	55948
Gpr4	319197		Zdhhc18	503610
Gm38499	102637572		Arid1a	93760
Vasp	22323		Rps6ka1	20111
Ppm1n	232941		Dhdds	67422
Rtn2	20167		Crybg2	230806
Fosb	14282		Cep85	70012
Ercc1	13870		Zfp593	68040
Ppp1r13l	333654		Slc30a2	230810
Ercc2	13871		Extl1	56219
A930016O22Rik	100503495		1700021N21Rik	69409
Mark4	232944		Selenon	74777
Bloc1s3	232946		Mir6403	102465216
Nkpd1	69547		Man1c1	230815
Tomm40	53333		Ldlrap1	100017
Bcl3	12051		Maco1	66146
Pvr	52118		Tmem50a	71817
Kcnn4	16534		Rsrp1	27981
Smg9	71997		Clic4	29876
Irgq	210146		Ncmap	230822
Ethe1	66071		Mir700	735285
Lypd3	72434		Grhl3	230824
Tex101	56746		1700029M20Rik	73937
Lypd11	210155		Ifnlr1	242700
Lypd4	232973		Il22ra1	230828
Rps19	20085		Myom3	242702
Arhgef1	16801		Pithd1	66193
Erfl	232974		Eloa	27224
Mir7046	102465633		Rpl11	67025
Rabac1	14470		E2f2	242705
Atp1a3	232975		Asap3	230837
Pou2f2	18987		Htr1d	15552
Cic	71722		Luzp1	269593
Pafah1b3	18476		Ephb2	13844
Erich4	632778		C1qc	12262
Bckdha	12039		C1qa	12259
B9d2	232987		Zbtb40	230848
Hnrnpul1	232989		Wnt4	22417
Rab4b	19342		Usp48	170707
Actmap	414069		Rap1gap	110351
Itpkc	233011		Alpl	11647
Coq8b	76889		Pink1	68943
Ltbp4	108075		Mul1	68350
Shkbp1	192192		Pla2g2f	26971
Sptbn4	80297		Otud3	73162
Blvrb	233016		Htr6	15565
Sertad3	170742		Nbl1	17965
Sertad1	55942		Micos10	433771
Hipk4	233020		Capzb	12345
Pld3	18807		Iffo2	212632
Ttc9b	73032		Mir7020	102465617
Zfp607b	112415		Tas1r2	83770
Zfp974	73430		Gm13029	102636673
Fbl	14113		Igsf21	230868
Eid2	386655		Arhgef10l	72754
Eid2b	434156		Rcc2	108911
Dll3	13389		Padi6	242726
Timm50	66525		Padi4	18602
Supt5	20924		Padi3	18601
Rps16	20055		Atp13a2	74772
AF357399	100302567		Mfap2	17150
Plekhg2	101497		Necap2	66147
Paf1	54624		Szrd1	213491
Samd4b	233033		Arhgef19	213649
Sycn	68416		Epha2	13836
Acp7	101744		Fam131c	277743
Fbxo17	50760		Clcnka	12733
Mrps12	24030		Clcnkb	56365
Ccer2	100504112		Zbtb17	22642
Nfkbib	18036		Spen	56381
Rinl	320435		Fblim1	74202
Hnrnpl	15388		AI507597	100165
Lgals4	16855		Plekhm2	69582
Lgals7	16858		Dnajc16	214063
Capn12	60594		Efhd2	27984
Map4k1	26411		Fhad1	329977
Ryr1	20190		Tmem51os1	100038693
Rasgrp4	233046		Kazn	71529
Fam98c	73833		Dhrs3	20148
Spred3	101809		Vps13d	230895
Ggn	243897		Smarca5-ps	545700
Psmd8	57296		Gm13238	236069
Kcnk6	52150		Gm13034	627585
Yif1b	77254		1700095A21Rik	67524
Dpf1	29861		Miip	28010
Sipa1l3	74206		Mfn2	170731
Zfp568	243905		Nppb	18158
Zfp260	26466		Mthfr	17769
Zfp382	233060		Agtrap	11610
Zfp146	26465		Draxin	70433
Cox7a1	12865		Mad2l2	71890
Capns1	12336		Fbxo6	50762
Tbcb	66411		Fbxo44	230903
Wdr62	233064		Disp3	242748
Clip3	76686		Ubiad1	71707
Alkbh6	233065		Mtor	56717
Sdhaf1	68332		Tardbp	230908
Tyrobp	22177		Casz1	69743
Nfkbid	243910		Pgd	110208
Nphs1	54631		Kif1b	16561
Prodh2	56189		Ctnnbip1	67087
Arhgap33os	100504207		Mir5616	100885828
Mir9769	104795949		Clstn1	65945
Lin37	75660		Mir7023	102465983
Igflr1	101883		Tmem201	230917
Krtdap	64661		Spsb1	74646
Cd22	12483		H6pd	100198
Lrp3	435965		Mir34a	723848
Slc7a9	30962		Slc2a5	56485
Tdrd12	71981		Slc2a7	435818
Pdcd5	56330		Car6	12353
Plekhf1	72287		Eno1	13806
Zfp619	70227		Slc45a1	242773
A230077H06Rik	320210		1700045H11Rik	73348
Zfp788	67607		Tnfrsf9	21942
1700028J19Rik	70004		Camta1	100072
2410002F23Rik	668661		Dnajc11	230935
Gm15517	628854		Thap3	69876
1700008O03Rik	69349		Phf13	230936
Josd2	66124		Klhl21	242785
Mybpc2	233199		Zbtb48	100090
Spib	272382		Nol9	74035
Pold1	18971		Plekhg5	269608
Nr1h2	22260		Tnfrsf25	85030
Napsa	16541		Espn	56226
Kcnc3	16504		Acot7	70025
Myh14	71960		Gpr153	100129
2310016G11Rik	69578		Icmt	57295
Vrk3	101568		Rnf207	433809
Tbc1d17	233204		Rpl22	19934
Akt1s1	67605		Chd5	269610
Pnkp	59047		Kcnab2	16498
Ptov1	84113		Nphp4	260305
Ap2a1	11771		A430005L14Rik	97159
Gm15545	100502630		Smim1	68859
Scaf1	233208		Ccdc27	381580
Nosip	66394		Trp73	22062
Rcn3	52377		Wrap73	59002
Fcgrt	14132		Tprg1l	67808
Rpl13a	22121		Megf6	230971
Mir7055	102465638		Arhgef16	230972
Slc6a16	381884		Prdm16	70673
Slc6a21	76713		Actrt2	73353
Trpm4	68667		Ttc34	242800
Rpl14-ps1	100040970		Gm13112	102634887
Ppfia3	76787		Mmel1	27390
Mtag2	50994		Prxl2b	66469
Snrnp70	20637		Pank4	269614
Ntf5	78405		Plch2	269615
Ftl1	14325		Pex10	668173
Ppp1r15a	17872		Rer1	67830
Plekha4	69217		Prkcz	18762
Hsd17b14	66065		5830444B04Rik	641454
Bcat2	12036		Tmem52	69671
Fgf21	56636		Nadk	192185
Izumo1	73456		Atad3a	108888
Rasip1	69903		Ankrd65	242805
A030001D20Rik	100126243		Mrpl20	66448
Mamstr	74490		Ccnl2	56036
Sec1	56546		Aurkaip1	66077
Dbp	13170		Mxra8	74761
Rpl18	19899		Dvl1	13542
Sult2b1	54200		Tas1r3	83771
Lmtk3	381983		Ube2j2	140499
Cyth2	19158		C1qtnf12	67389
Grwd1	101612		Sdf4	20318
Grin2d	14814		Tnfrsf4	22163
Kdelr1	68137		Ttll10	330010
Syngr4	58867		Mir429	723865
Odad1	211535		Mir200b	387243
Kcnj11	16514		Gm13648	100415901
Tsg101	22088		Agrn	11603
Spty2d1	101685		Plekhn1	231002
Gm2788	108167326		Rbm48	269623
Ube3a	22215		Pex1	71382
Mphosph10	67973		Mterf1a	545725
Apba2	11784		Akap9	100986
Tm2d3	68634		Cyp51	13121
Selenos	109815		Mterf1b	208595
Fam169b	434197		Cldn12	64945
Mir7-2	723884		Gtpbp10	207704
Aen	68048		Dbf4	27214
Abhd2	54608		Gm6460	623898
Rlbp1	19771		Gm10354	100503549
Fanci	208836		Gm21190	100861755
Polg	18975		Speer4c	100502967
Mir9-3hg	101694		4921504A21Rik	70832
Rhcg	56315		Tmem60	212090
Kif7	16576		Gsap	212167
Plin1	103968		Fam185a	330050
Mesp1	17292		Armc10	67211
Mesp2	17293		Slc26a5	80979
Rccd1	269955		Rint1	72772
Unc45a	101869		Tomm7	66169
Fes	14159		Hycc1	84652
Iqgap1	29875		Nupl2	231042
Zscan2	22691		Kcnh2	16511
Rps17	20068		Asic3	171209
Cfap161	75556		Slc4a2	20535
Mesd	67943		Gbx1	231044
Hikeshi	67669		Asb10	117590
Tmem126a	66271		Iqca1l	231045
Tmem126b	68472		Mir671	735264
Ddias	74041		Smarcd3	66993
Usp35	244144		Crygn	214301
Ndufc2	68197		Prkag2	108099
Thrsp	21835		Galntl5	67909
Myo7a	17921		Kmt2c	231051
Capn5	12337		1700096K18Rik	73571
Emsy	233545		Actr3b	242894
Wnt11	22411		Gm21671	100862359
Serpinh1	12406		Gm1979	100038949
Gdpd5	233552		Gm5862	545739
Klhl35	72184		Paxip1	55982
Slco2b1	101488		Insig1	231070
P4ha3	320452		Cnpy1	269637
Ucp2	22228		Rbm33	381626
Relt	320100		Dnajb6	23950
Atg16l2	73683		Adgrf3	381628
Pde2a	207728		Selenoi	28042
Phox2a	11859		Otof	83762
Rnf121	75212		Cimip2c	75434
Art1	11870		Cib4	73259
Dnhd1	77505		Cenpa	12615
Taf10	24075		Dpysl5	65254
Cyb5r2	320635		Tmem214	68796
Eif3f	66085		Agbl5	231093
Tub	22141		Khk	16548
Stk33	117229		Cgref1	68567
Akip1	57373		Slc5a6	330064
BC051019	57355		Cad	69719
Zfp143	20841		Slc30a3	22784
Wee1	22390		Mpv17	17527
Adm	11535		Gtf3c2	71752
Ctr9	22083		Eif2b4	13667
Zbed5-ps	75479		Zfp513	101023
NA	#N/A		Krtcap3	69815
Bmal1	11865		Ift172	67661
4933406I18Rik	71045		Gpn1	74254
1110004F10Rik	56372		Mrpl33	66845
Arl6ip1	54208		Fosl2	14284
Coq7	12850		Plb1	665270
Ccp110	101565		Ppp1cb	19046
Gprc5b	64297		Pisd	320951
Ldaf1	233806		Prr14l	215476
Uqcrc2	67003		Spon2	100689
Pdzd9	67983		Uvssa	71101
Eef2k	13631		Fgfr3	14184
Ndufab1	70316		Nsd2	107823
Xpo6	74204		Nelfa	24116
Nfatc2ip	18020		Nat8l	269642
Atp2a1	11937		Mxd4	17122
Sh2b1	20399		Fam193a	231128
Tufm	233870		Tnip2	231130
Atxn2l	233871		Sh3bp2	24055
Eif3c	56347		Add1	11518
Bola2	66162		Dok7	231134
Coro1a	12721		Lrpap1	16976
Tbx6	21389		4930478P22Rik	74429
Ppp4c	56420		Cpz	242939
Aldoa	11674		Trmt44	78890
Tlcd3b	68952		Htra3	78558
4930451I11Rik	78118		Sh3tc1	231147
Doc2a	13446		Afap1	70292
Mvp	78388		Grpel1	17713
Kif22	110033		Ccdc96	66717
AI467606	101602		Tbc1d14	100855
Qprt	67375		Mrfap1	67568
Cd2bp2	70233		Ppp2r2c	269643
Septin1	54204		Wfs1	22393
Gm4532	100043580		Evc	59056
Zfp771	244216		Stx18	71116
Dctpp1	66422		Lyar	17089
Sephs2	20768		Wdr1	22388
Itgal	16408		Nkx3-2	12020
Zfp768	233890		Cpeb2	231207
Zfp688	69234		Prom1	19126
Zfp689	71131		Qdpr	110391
1700120K04Rik	68232		9630001P10Rik	319251
Zfp629	320683		Lcorl	209707
Stx1b	56216		Zcchc4	78796
Zfp668	244219		Anapc4	52206
Prss36	77613		Slc34a2	20531
Fus	233908		Rell1	100532
Tial1	21843		Klf3	16599
Inpp5f	101490		Wdr19	213081
Mcmbp	210711		Ugdh	22235
Sec23ip	207352		Ube2k	53323
Bub3	12237		9130230L23Rik	231253
Oat	18242		Apbb2	11787
Mmp21	214766		Uchl1os	101202684
Uros	22276		Limch1	77569
Adam12	11489		Atp8a1	11980
9430038I01Rik	77252		Corin	53419
Glrx3	30926		Tec	21682
Ppp2r2d	52432		Sgcb	24051
Jakmip3	74004		Spata18	73472
Dpysl4	26757		Pdgfra	18595
Stk32c	57740		Kit	16590
Nkx6-2	14912		Tmem165	21982
Utf1	22286		Pdcl2	79455
Mir7686	102465788		Cracd	320827
Syce1	74075		Aasdh	231326
Psmd13	23997		Ppat	231327
BC024386	212965		Spmap2l	71868
Pgghg	212974		Spink2	69982
Ifitm1	68713		Polr2b	231329
B4galnt4	330671		Gc	14473
Ptdss2	27388		Cox18	231430
Rnh1	107702		Rassf6	73246
Lrrc56	70552		G3bp2	23881
Rassf7	66985		U90926	57425
Mir210	387206		Ppef2	19023
Phrf1	101471		Naaa	67111
Sct	20287		Nup54	269113
Drd4	13491		Fam47e	384198
Deaf1	54006		Ccng2	12452
Taldo1	21351		Mrpl1	94061
Gatd1	213350		Anxa3	11745
Rplp2	67186		Paqr3	231474
Pnpla2	66853		Cfap299	75784
Cracr2b	213573		Enoph1	67870
Gm10575	100126795		Cops4	26891
Muc2	17831		Helq	191578
Tollip	54473		Cds1	74596
Brsk2	75770		Wdfy3	72145
Krtap5-4	50775		Nudt9	74167
Th	21823		Scpppq1	100271704
Tssc4	56844		Dmp1	13406
Kcnq1ot1	63830		Ephx4	384214
Cdkn1c	12577		Lpcat2b	70902
Slc22a18	18400		4930428O21Rik	654809
Phlda2	22113		Gfi1	14581
Nap1l4	17955		Ube2d2b	73318
Cars1	27267		Rpl5	100503670
Tnfrsf22	79202		Mtf2	17765
Tnfrsf23	79201		Tmed5	73130
Osbpl5	79196		Pde6b	18587
Mrgprg	381974		Atp5me	11958
Mrgpre	244238		Pcgf3	69587
Nadsyn1	78914		Idua	15932
Dhcr7	13360		Fgfrl1	116701
Shank2	210274		Rnf212	671564
Cttn	13043		Zfp932	69504
Ppfia1	233977		Chfr	231600
Fadd	14082		Ankle2	71782
LTO1	72284		Pgam5	72542
Ccnd1	12443		Pole	18973
Smim38	100040049		P2rx2	231602
Mrgprd	211578		Noc4l	100608
Arhgef18	102098		Ddx51	69663
Trappc5	66682		Ep400	75560
Snapc2	102209		Hscb	100900
Proz	66901		Cryba4	12959
Grtp1	66790		Crybb1	12960
1700029H14Rik	66501		Tfip11	54723
Upf3a	67031		Hps4	192232
Fbxo25	66822		Asphd2	72898
Kbtbd11	74901		Myo18b	74376
Myom2	17930		Grk3	320129
Atp7b	11979		2900026A02Rik	243219
Ckap2	80986		Sgsm1	52850
Mrps31	57312		Mir7229	102465709
Dkk4	234130		Mir7230	102466821
Mir3107	100526510		Cmklr1	14747
Gm15816	101056408		Ficd	231630
Nkx6-3	74561		Sart3	53890
Gpat4	102247		Tmem119	231633
Ido2	209176		Selplg	20345
Ido1	15930		Coro1c	23790
Tacc1	320165		Usp30	100756
Letm2	270035		Ung	22256
Plpp5	71910		Acacb	100705
Thap1	73754		Myo1h	231646
Plpbp	114863		Mvk	17855
Ccnq-ps2	732482		Trpv4	63873
Dusp26	66959		Gltp	56356
Rbpms	19663		Tchp	77832
Dctn6	22428		Oasl2	23962
Saraf	67887		Unc119b	106840
Dusp4	319520		Cabp1	29867
Mir7666	102466237		Pop5	117109
Mtnr1a	17773		Srsf9	108014
Ccdc110	212392		Cox6a1	12861
Ankrd37	654824		Pxn	19303
Casp3	12367		Bicdl1	75665
Ing2	69260		Cit	12704
1700061N14Rik	105243184		Prkab1	19079
Cbr4	234309		Srrm4	68955
Palld	72333		Suds3	71954
Tmem192	73067		Taok3	330177
Tktl2	74419		Wsb2	59043
Atp6v1b2	11966		Rfc5	72151
Zfp930	234358		Nos1	18125
Pbx4	80720		Fbxo21	231670
Yjefn3	234365		Tesc	57816
Tmem161a	234371		Fbxw8	231672
Slc25a42	73095		Rnft2	269695
Homer3	26558		4930413E15Rik	74627
Gdf1	14559		NA	#N/A
Upf1	19704		Tbx5	21388
Comp	12845		Sdsl	257635
Uba52	22186		Slc8b1	170756
Isyna1	71780		Iqcd	75732
Lrrc25	211228		Ddx54	71990
Gdf15	23886		Cfap73	546886
Pgpep1	66522		Rasal1	19415
Lsm4	50783		Dtx1	14357
Jund	16478		Oas3	246727
Gm3336	100502950		Oas1b	23961
Pde4c	110385		Oas1g	23960
Rab3a	19339		Oas1a	246730
Pik3r2	18709		Adam1a	280668
Mast3	546071		Mapkapk5	17165
Il12rb1	16161		Aldh2	11669
Arrdc2	70807		Acad12	338350
Kcnn1	84036		Atxn2	20239
Ccdc124	234388		Mir7031	102465624
Rpl18a	76808		Cux2	13048
Map1s	270058		Myl2	17906
Myo9b	17925		Ccdc63	330188
Use1	67023		Ppp1cc	19047
Ocel1	77090		Hvcn1	74096
Nr2f6	13864		Tctn1	654470
Babam1	68251		Gpn3	68080
Abhd8	64296		Arpc3	56378
Dda1	66498		Anapc7	56317
Ano8	382014		P2rx7	18439
Plvap	84094		Camkk2	207565
Mvb12a	73711		Anapc5	59008
Tmem221	434325		Kdm2b	30841
Nxnl1	234404		Orai1	109305
Slc27a1	26457		Morn3	74890
Pgls	66171		Tmem120b	330189
Colgalt1	234407		Rhof	23912
Mir6769b	102466799		Setd1b	208043
Unc13a	382018		Hpd	15445
Insl3	16336		Psmd9	67151
Zfp961	234413		Cfap251	269701
Rab8a	17274		Mlxip	208104
Fam32a	67922		Diablo	66593
Ap1m1	11767		Zcchc8	70650
Klf2	16598		Rsrc2	208606
1700030K09Rik	72254		Denr	68184
Smim7	66818		Abcb9	56325
F2rl3	14065		Pitpnm2	19679
Tom1	21968		Mphosph9	269702
Mmaa	109136		Ddx55	67848
Smarca5	93762		Tctn2	67978
Tbc1d9	71310		Dnah10	56087
Scoc	56367		Scarb1	20778
Tecr	106529		Ubc	22190
Gipc1	67903		Dhx37	208144
Ddx39a	68278		Bri3bp	76809
Adgre5	26364		Aacs	78894
Asf1b	66929		Slc15a4	100561
Prkaca	18747		Glt1d1	319804
Dcaf15	212123		Piwil1	57749
Nanos3	244551		Rimbp2	231760
Mir3074-2	100526528		Mmp17	23948
Zswim4	212168		Mrps17	66258
Cacna1a	12286		Nipsnap2	14467
Nfix	18032		Psph	100678
Dand5	23863		Zbed5	71970
Rad23a	19358		Gusb	110006
Calr	12317		Kctd7	212919
Farsa	66590		Sbds	66711
Gcdh	270076		Caln1	140904
Gm38426	100503676		Castor2	80909
Mast1	56527		Gtf2ird2	114674
Rtbdn	234542		Gtf2i	14886
Rnaseh2a	69724		Gtf2ird1	57080
Prdx2	21672		Clip2	269713
Junb	16477		Rfc2	19718
Hook2	170833		Limk1	16885
Get3	56495		Eln	13717
Orc6	56452		Mettl27	79565
Phkb	102093		Cldn4	12740
Adcy7	11513		Wbscr25	71304
Cyld	74256		Abhd11	68758
Chd9	109151		Abhd11os	69812
Rbl2	19651		Dnajc30	66114
Aktip	14339		Vps37d	194309
Amfr	23802		Mlxipl	58805
Nup93	71805		Baz1b	22385
Herpud1	64209		Trim50	215061
Pllp	67801		Hip1	215114
Polr2c	20021		Rhbdd2	215160
Kifc3	16582		Por	18984
Mmp15	17388		Srrm3	58212
Ndrg4	234593		Ywhag	22628
Cklf	75458		Ssc4d	109267
Cmtm2b	75502		Upk3bl	69665
Cmtm3	68119		Orai2	269717
Pdp2	382051		Sh2b2	23921
Tradd	71609		Col26a1	140709
Fbxl8	50788		Ift22	67286
Hsf4	26386		Fis1	66437
Matcap1	74356		Cldn15	60363
E2f4	104394		Plod3	26433
Fbxl9	234684		Vgf	381677
Plekhg4	102075		Ap1s1	11769
Tppp3	67971		Muc17	666339
Carmil2	234695		Slc12a9	83704
Acd	497652		Pop7	74097
Enkd1	102124		Actl6b	83766
Tsnaxip1	72236		Tfr2	50765
Thap11	59016		Gm20605	100316903
Dpep3	71854		Irs3	16369
Vps4a	116733		Agfg2	231801
Nip7	66164		Pilra	231805
Tmed6	66269		Pilrb1	170741
Mir140	387158		Zscan21	22697
Wwp2	66894		Cops6	26893
Psmd7	17463		Mcm7	17220
Dhodh	56749		Ap4m1	11781
Ist1	71955		Mblac1	330216
Marveld3	73608		Stag3	50878
Zfp612	234725		Zfp157	72154
Vac14	234729		1700123K08Rik	76658
Mtss2	244654		Zfp68	24135
Il34	76527		Foxl3	384244
9430091E24Rik	434350		Dnaaf5	433956
Mir7076	102466993		Sun1	77053
Tmem170	66817		Get4	67604
Terf2ip	57321		Adap1	231821
Mon1b	270096		Mir339	723898
Wwox	80707		3110082I17Rik	73212
Cmc2	66531		Zfand2a	100494
1700030J22Rik	69528		Micall2	231830
Hsbp1	68196		Ints1	68510
Taf1c	21341		Mafk	17135
Adad2	75773		Tmem184a	231832
Cotl1	72042		Psmg3	66506
Galnt2	108148		Mad1l1	17120
Cibar2	436062		Chst12	59031
Gse1	382034		Grifin	77998
Gins2	272551		Lfng	16848
Gm27021	105734727		Ttyh3	78339
Foxc2	14234		Amz1	231842
1700018B08Rik	76405		Card11	108723
1700030M09Rik	72259		Ap5z1	231855
Fbxo31	76454		Papolb	56522
Map1lc3b	67443		Wipi2	74781
Banp	53325		Slc29a4	243328
Il17c	234836		Tnrc18	231861
Cyba	13057		Fscn1	14086
Mvd	192156		Rbakdn	100042605
Snai3	30927		Spdye4b	330228
Piezo1	234839		Spdye4a	74673
Cdt1	67177		Zfp12	231866
Cdh15	12555		Zfp316	54201
Chmp1a	234852		Grid2ip	170935
Tcf25	66855		Daglb	231871
Tubb3	22152		Usp42	76800
Gm25018	100861480		D130017N08Rik	320064
Gnpat	14712		Eif2ak1	15467
Sprtn	244666		Pms2	18861
Tsnax	53424		Ccz1	231874
Ntpcr	66566		Tecpr1	70381
A730098A19Rik	102632990		Bri3	55950
Map3k21	234878		Baiap2l1	66898
Coa6	67892		Nptx2	53324
Tarbp1	212728		Trrap	100683
Irf2bp2	270110		Smurf1	75788
Tomm20	67952		Mir7039	102465629
Rbm34	52202		1700018F24Rik	69396
Itgb1	16412		Arpc1b	11867
Ccdc7a	74703		Pdap1	231887
Ccdc7b	75453		Ptcd1	71799
Zfp1006	72139		Atp5mf	57423
Gm32856	102635552		Zfp655	72611
Fam76b	72826		Zscan25	666311
Mre11a	17535		Wasf3	245880
Gpr83	14608		Gm6370	622924
Med17	234959		4930449I24Rik	67410
4931406C07Rik	70984		Gm3402	100041548
Chordc1	66917		Gpr12	14738
Pin1	23988		Usp12	22217
Shfl	319278		Mtif3	76366
Angptl6	70726		Cdx2	12591
Ppan	235036		D5Ertd605e	100039805
Eif3g	53356		Slc46a3	71706
Tyk2	54721		Slc7a1	11987
Cdc37	12539		4930505K14Rik	78015
Keap1	50868		8430423G03Rik	71473
Atg4d	235040		Katnal1	231912
Kri1	215194		5930430L01Rik	319982
Cdkn2d	12581		Hmgb1	15289
Ap1m2	11768		Medag	70717
Tmed1	17083		4930500F04Rik	70969
Timm29	69773		Fry	320365
Ldlr	16835		Zar1l	545824
Spc24	67629		N4bp2l1	100637
Swsap1	66962		Pds5b	100710
Epor	13857		Kl	16591
Rgl3	71746		Stard13	243362
Prkcsh	19089		1700028E10Rik	625175
Ecsit	26940		Rfc3	69263
Pigyl	66268		Bet1	12068
Zfp872	619310		Gm20714	102637299
Septin7	235072		Ppp1r9a	243725
Acad8	66948		Pon1	18979
St14	19143		Gm20619	101056138
Pate2	330921		Mios	252875
Stt3a	16430		Umad1	100036521
Tmem218	66279		A430035B10Rik	320312
Esam	69524		Ndufa4	17992
Vsig2	57276		Met	17295
Scn3b	235281		St7	64213
Bsx	244813		Ing3	71777
1700063D05Rik	78500		Ndufa5	68202
Grik4	110637		Wasl	73178
Usp2	53376		Snd1	56463
Trappc4	60409		Hilpda	69573
Phldb1	102693		Calu	12321
Tmem25	71687		Opn1sw	12057
Rexo2	104444		Atp6v1f	66144
Ttc12	235330		Kcp	333088
Timm8b	30057		Tnpo3	320938
Nkapd1	270156		Strip2	320609
Hoatz	235345		Smkr-ps	76419
Arhgap20os	408028		Klhdc10	76788
4933407I05Rik	74072		Tmem209	72649
Mir130c	102466640		Cpa1	109697
4930550C14Rik	75311		Mest	17294
Rab39	270160		Lncpint	232685
Acsbg1	94180		Podxl	27205
Hykk	235386		Plxna4	243743
Etfa	110842		Akr1b8	14187
Isl2	104360		Akr1b10	67861
Pstpip1	19200		Bpgm	12183
Tspan3	56434		Tmem140	68487
Cspg4	121021		Cyren	78412
Commd4	66199		Wdr91	101240
Cox5a	12858		Slc23a4	243753
Scamp2	24044		Cnot4	53621
Lman1l	235416		Nup205	70699
Csk	12988		1700065J11Rik	73409
Clk3	102414		Creb3l2	208647
Stoml1	69106		Svopl	320590
Cd276	102657		Atp6v0a4	140494
Nptn	20320		Tmem213	77522
Adpgk	72141		Ubn2	320538
Myo9a	270163		Fmc1	66117
Nr2e3	23958		Luc7l2	192196
Lrrc49	102747		Clec2l	665180
Rplp1	56040		Mkrn1	54484
Kif23	71819		Mrps33	14548
A730043L09Rik	330958		Casp2	12366
Spesp1	66712		Tcaf2	232748
Anp32a	11737		Cul1	26965
Coro2b	235431		Zfp783	232785
Fem1b	14155		Zfp956	101197
Map2k1	26395		Zfp777	72306
Tipin	66131		Sspo	243369
Ints14	69882		Zfp862-ps	58894
Hacd3	57874		1700026J14Rik	69432
Igdcc3	19289		Rarres2	71660
Parp16	214424		AI854703	243373
Mtfmt	69606		Gimap8	243374
Ppib	19035		Aoc1l2	69761
Snx22	382083		4930563H07Rik	75347
Aph1c	68318		Malsu1	75593
Rps27l	67941		Pals2	56524
Lactb	80907		Osbpl3	71720
Anxa2	12306		Spmip4	70821
Bnip2	12175		Mir148a	387166
Gtf2a2	235459		Hnrnpa2b1	53379
Sltm	66660		Skap2	54353
Cgnl1	68178		Halr1	102635415
BC065403	100502819		Hotairm2	106007488
Dnaaf4	67685		Hoxaas2	105242657
Ccpg1	72278		Hoxa6	15403
Khdc3	66991		Hoxa10	15395
Rsl24d1	225215		Hoxa11os	15397
Onecut1	15379		Hottip	791364
Atosa	235493		Tax1bp1	52440
Myo5c	208943		Nod1	107607
Gnb5	14697		Ggct	110175
C920006O11Rik	320295		Inmt	21743
Ddx43	100048658		Mindy4	330323
Eef1a1	13627		Ghrhr	14602
Gm2109	100039222		6430584L05Rik	330324
Ttk	22137		Adcyap1r1	11517
Dop1a	320615		Fkbp9	27055
Pgm3	109785		Nt5c3	107569
Morf4l1	21761		Tigd2	68140
Rnf7	19823		Ccser1	232035
Gm28729	102635744		Smarcad1	13990
Slc25a36	192287		Mad2l1	56150
Mrps22	64655		Gadd45a	13197
Esyt3	272636		Eif2ak3	13666
Nck1	17973		Spmip9	74221
Pccb	66904		Thnsl2	232078
Msl2	77853		Rmnd5a	68477
Cep63	28135		Chmp3	66700
Bfsp2	107993		Kdm3a	104263
[truncated: 4,297 more rows]

## Sheet: Gene Ontology
Cluster	ID	Description	GeneRatio	BgRatio	pvalue	p.adjust	qvalue	geneID	Count
SYCP3 core	GO:0043161	proteasome-mediated ubiquitin-dependent protein catabolic process	110/3485	451/28891	2.43033e-13	1.52357e-09	1.1617e-09	23802/232566/23805/23807/74244/20878/224727/11865/12317/219158/67163/12449/107995/216150/26374/93687/27373/28199/66498/13198/77006/116891/70377/56812/13666/76577/214931/231863/72179/30840/50788/234684/50760/57443/76454/70611/50762/103583/30838/30839/14154/14155/240263/239554/56371/56486/67903/14673/64209/14828/104771/66740/81601/69259/381293/69554/72330/232539/59003/227619/26420/116870/27419/2121…	110
SYCP3 core	GO:0034248	regulation of amide metabolic process	114/3485	482/28891	8.00142e-13	2.50804e-09	1.91234e-09	214150/16467/104382/12051/75388/66882/12261/12317/232560/12367/12567/12785/78893/69125/27373/13078/13144/13164/53817/13418/100037258/224907/13629/13631/20918/13666/13665/55944/192170/217869/276770/16418/238011/227715/66362/14151/14265/14433/56541/15114/15983/319765/140488/64436/243574/16549/207214/241846/17149/237400/387245/17350/56716/52856/332397/244551/17973/17975/68966/212114/66612/18813/1845…	114
SYCP3 core	GO:0006417	regulation of translation	101/3485	418/28891	4.17581e-12	8.72606e-09	6.65346e-09	214150/104382/12051/75388/66882/12261/12317/232560/12567/12785/78893/69125/13078/13144/13164/53817/13418/100037258/224907/13629/13631/20918/13666/13665/55944/192170/217869/276770/16418/227715/66362/14151/14265/14433/56541/15983/319765/140488/64436/243574/16549/207214/241846/17149/237400/387245/17350/52856/332397/244551/17973/17975/68966/212114/18813/18458/218693/67869/103135/214424/228866/18626/5…	101
SYCP3 core	GO:0051656	establishment of organelle localization	113/3485	491/28891	6.51191e-12	1.02058e-08	7.78174e-09	70681/56444/11541/108012/100504207/16800/11981/20877/56208/12121/75665/212733/11799/14533/73689/232946/117197/18457/71923/12237/12568/67177/12617/108000/225523/28135/12652/234852/208092/230872/69654/13429/74006/16418/102124/71878/103583/14158/14159/17281/14461/107338/15114/15239/68196/16163/16412/81601/66991/381293/110033/73804/100502766/16580/16211/56743/16907/270058/26395/26412/332110/17762/268…	113
SYCP3 core	GO:0006091	generation of precursor metabolites and energy	109/3485	484/28891	6.14055e-11	6.23171e-08	4.75157e-08	73467/11666/77596/11532/72141/11564/107747/11674/79459/11947/67126/11950/28080/12122/14533/103172/14004/72170/66170/242602/52637/67892/12850/12858/12865/20463/12868/12974/13063/13067/74747/13350/16418/13808/226265/110842/320204/66841/14387/74246/14433/14527/15289/15356/16548/17448/56716/67472/76824/54405/67130/70316/68342/68198/66046/66218/66377/68197/226646/73181/672284/68077/69089/64059/353371/…	109
SYCP3 core	GO:0003002	regionalization	104/3485	455/28891	6.80473e-11	6.23171e-08	4.75157e-08	497652/11695/20878/12151/207607/105278/12614/71870/17684/241324/67087/546726/23863/13198/13389/13390/13392/242620/109065/67685/13543/213575/13796/13797/14173/14179/17300/14234/15223/14367/14464/14561/14632/15110/15206/55927/84653/15395/15399/15402/15403/15404/15405/15416/109663/15422/15423/15424/15425/15434/15438/68713/81896/30841/16568/16776/16848/16871/17285/17292/17293/214766/17877/12020/78405…	104
SYCP3 core	GO:0000280	nuclear division	103/3485	450/28891	7.71178e-11	6.23171e-08	4.75157e-08	223921/70681/56399/54194/56317/100504207/20878/20877/224727/227707/56208/11799/12237/12317/12323/232933/107995/12577/67177/12617/69928/28135/74201/234852/208092/66197/67300/13164/69654/54427/268465/193838/105988/30839/14179/56371/14748/69260/81601/66991/381293/110033/71819/73804/100502766/16580/78267/16211/16878/213582/332110/75178/268491/723951/78906/17350/217716/17535/55993/54392/215387/83431/1…	103
SYCP3 core	GO:0007389	pattern specification process	111/3485	498/28891	7.95242e-11	6.23171e-08	4.75157e-08	497652/11695/23805/20878/12151/207607/105278/12614/71870/17684/241324/67087/546726/23863/13198/13389/13390/13392/242620/109065/67685/13543/213575/13796/13797/14173/14179/17300/14234/15223/14367/14464/14561/14632/230824/15110/15206/55927/84653/15395/15399/15402/15403/15404/15405/15416/109663/15422/15423/15424/15425/15434/15438/68713/81896/30841/16568/16776/16848/16871/17537/17285/17292/17293/21476…	111
SYCP3 core	GO:1903311	regulation of mRNA metabolic process	77/3485	304/28891	1.37054e-10	9.5466e-08	7.27911e-08	75388/12261/52502/108013/319586/69125/13164/67040/71723/192170/227715/66362/66587/14265/233908/15384/15381/15388/319765/140488/56489/107817/16549/17149/72289/268491/237400/17350/332397/244551/17975/217827/18458/18459/230721/54624/218693/103135/240023/27374/67959/229700/109095/73713/24014/19826/233033/75420/22668/107701/18173/72002/66660/20637/66354/51796/110809/20382/20926/70439/100342/230753/218…	77
SYCP3 core	GO:0008380	RNA splicing	101/3485	449/28891	3.28076e-10	1.98715e-07	1.51517e-07	66395/21681/276905/217218/227707/68183/12261/70312/219158/56706/70233/108013/319586/12747/102414/67480/67040/74351/68278/53817/69192/69408/192170/223527/66587/14265/233908/56541/15381/15388/57905/107817/16549/50783/66978/17149/72289/76781/67532/72198/17975/217827/18458/18949/20020/66053/27374/230596/66921/56194/68879/192159/67959/72397/229700/109095/76938/73713/329207/67225/19826/27370/66880/2332…	101
SYCP3 core	GO:0051054	positive regulation of DNA metabolic process	79/3485	321/28891	3.48678e-10	1.98715e-07	1.51517e-07	70681/497652/11461/56456/56249/72103/20877/68251/107976/77045/12301/30951/12428/12461/12462/67177/68379/13078/53817/66233/54427/29861/13870/13871/319955/66362/14173/233908/14464/14632/15193/232210/15289/15384/225280/81601/66991/14245/71890/332110/103537/51812/17350/72199/21761/17535/73247/69917/27354/18005/235587/18538/59004/59047/213389/101540/56351/19361/19718/69263/269400/50721/226151/93762/20…	79
SYCP3 core	GO:0034976	response to endoplasmic reticulum stress	69/3485	266/28891	4.05128e-10	2.11646e-07	1.61376e-07	11687/23802/11911/11937/53313/224727/170770/12048/17341/12122/75770/12317/12367/67163/12443/12608/69065/12913/77128/13198/77006/116891/70377/56709/56812/100037258/74006/13666/13665/76577/50760/50762/66437/239554/70231/64209/14828/104771/66740/227619/74840/17973/18023/107607/22260/18453/57320/214424/14827/12304/18709/17872/108954/52377/75212/64136/20338/109815/230784/68292/56424/74126/27368/110213…	69
SYCP3 core	GO:0098813	nuclear chromosome segregation	77/3485	312/28891	5.05042e-10	2.43547e-07	1.857e-07	223921/70681/11461/56456/56399/54194/56317/100504207/20878/20877/224727/227707/77045/56208/11799/12237/232933/107995/67177/12617/108000/28135/74201/234852/208092/67300/69654/29861/105988/71878/81601/66991/381293/110033/71819/73804/100502766/16580/78267/16211/270058/213582/332110/75178/268491/78906/17350/217716/17535/55993/54392/215387/18005/67811/213389/106042/59014/54204/93762/20587/68094/66993/…	77
SYCP3 core	GO:0002181	cytoplasmic translation	46/3485	148/28891	6.78778e-10	3.03947e-07	2.31754e-07	12785/13629/67204/13669/55944/54709/13681/217869/14265/17973/218693/214424/19896/22121/67115/66480/19899/76808/19921/19933/65019/19944/19946/114641/68436/67671/26961/11837/56040/67186/20044/20054/20055/20068/20085/66475/27370/20090/20091/20103/20115/20116/20492/22186/22608/29813	46
SYCP3 core	GO:0007059	chromosome segregation	94/3485	416/28891	1.04041e-09	4.34823e-07	3.31545e-07	223921/70681/11461/56456/56399/54194/56317/100504207/20878/20877/224727/227707/77045/56208/11799/12237/232933/107995/67177/12617/108000/219103/66570/69928/28135/74201/234852/208092/67300/69654/29861/13871/105988/71878/381306/231123/219072/230376/81601/66991/381293/110033/71819/73804/100502766/16580/78267/16211/270058/213582/332110/100732/75178/268491/78906/17350/217716/72199/17535/55993/54392/215…	94
SYCP3 core	GO:0022411	cellular component disassembly	101/3485	462/28891	1.69084e-09	6.62493e-07	5.05139e-07	27360/54194/23805/16801/16800/235040/74244/20878/11567/56208/53619/12313/12332/23830/234695/12539/12568/234852/208092/80986/13043/74747/77006/13368/13829/69408/74006/72349/13631/276770/14063/66437/14248/14086/17281/56486/231580/78926/237891/14464/107338/320806/101612/16412/81601/230674/73804/16593/18826/66734/67443/270058/30060/171580/17318/14489/17957/380969/83431/17997/66454/57028/19305/12034/7…	101
SYCP3 core	GO:0097193	intrinsic apoptotic signaling pathway	78/3485	327/28891	2.09341e-09	7.45843e-07	5.68692e-07	68048/11909/11911/11937/53313/224727/170770/12048/12051/56208/12122/75770/12367/219158/12575/12581/12608/28135/69065/12913/12925/13063/13067/74256/13078/13163/74041/13198/74747/15502/74006/242705/106389/13666/13856/13871/319955/66437/217558/64209/15248/15507/56489/26395/19099/17762/17248/17319/17350/17395/17688/27354/17973/73181/26941/18453/57320/59004/72287/18996/18750/209027/19367/19823/67941/2…	78
SYCP3 core	GO:0007051	spindle organization	54/3485	194/28891	2.14152e-09	7.45843e-07	5.68692e-07	223921/70681/69885/20878/20877/11799/232933/107995/219103/225523/74201/234852/208092/67300/69654/22428/68519/105988/231123/219072/230376/66991/71819/100502766/16580/16211/270058/213582/332110/100732/78906/17350/17886/18005/66617/235587/83679/20620/12795/216166/67811/106042/19822/54204/13006/54141/668880/20460/16765/320165/21335/108989/28105/233064	54
SYCP3 core	GO:1901361	organic cyclic compound catabolic process	105/3485	491/28891	2.89699e-09	9.55853e-07	7.2882e-07	11666/70025/214150/11628/233016/75388/76025/52502/71891/78893/69125/12799/13116/13164/66422/13368/71723/64705/110074/192170/67673/224794/12497/227715/66362/66587/14156/14265/233908/14464/105446/14874/15384/15381/15445/66065/15930/209176/319765/140488/56489/16549/50783/17149/17161/268491/237400/387245/17350/72198/332397/244551/17969/66454/217827/230718/103850/214254/75686/73532/213484/18458/230721…	105
SYCP3 core	GO:0034655	nucleobase-containing compound catabolic process	92/3485	414/28891	3.77929e-09	1.18462e-06	9.03251e-07	11666/70025/214150/11628/75388/76025/52502/71891/78893/69125/12799/13164/66422/13368/71723/64705/110074/192170/67673/224794/12497/227715/66362/66587/14156/14265/233908/14464/105446/15384/15381/319765/140488/56489/16549/50783/17149/268491/237400/387245/17350/72198/332397/244551/17969/66454/217827/230718/103850/214254/75686/73532/213484/18458/230721/218693/103135/269614/207728/18585/240023/108767/5…	92
SYCP3 core	GO:0044270	cellular nitrogen compound catabolic process	97/3485	446/28891	4.66312e-09	1.32878e-06	1.01317e-06	11666/70025/214150/11628/233016/75388/76025/52502/71891/78893/69125/12799/13164/66422/13368/71723/64705/110074/192170/67673/224794/12497/227715/66362/66587/14156/14265/233908/14464/105446/15384/15381/15930/209176/319765/140488/56489/16549/50783/17149/268491/237400/387245/17350/72198/332397/244551/17969/66454/217827/230718/103850/214254/75686/73532/213484/18458/230721/218693/103135/269614/207728/1…	97
SYCP3 core	GO:0046700	heterocycle catabolic process	97/3485	446/28891	4.66312e-09	1.32878e-06	1.01317e-06	11666/70025/214150/11628/233016/75388/76025/52502/71891/78893/69125/12799/13164/66422/13368/71723/64705/110074/192170/67673/224794/12497/227715/66362/66587/14156/14265/233908/14464/105446/15384/15381/15930/209176/319765/140488/56489/16549/50783/17149/268491/237400/387245/17350/72198/332397/244551/17969/66454/217827/230718/103850/214254/75686/73532/213484/18458/230721/218693/103135/269614/207728/1…	97
SYCP3 core	GO:0019439	aromatic compound catabolic process	100/3485	467/28891	6.36611e-09	1.73518e-06	1.32304e-06	11666/70025/214150/11628/233016/75388/76025/52502/71891/78893/69125/12799/13164/66422/13368/71723/64705/110074/192170/67673/224794/12497/227715/66362/66587/14156/14265/233908/14464/105446/14874/15384/15381/15445/15930/209176/319765/140488/56489/16549/50783/17149/17161/268491/237400/387245/17350/72198/332397/244551/17969/66454/217827/230718/103850/214254/75686/73532/213484/18458/230721/18478/21869…	100
SYCP3 core	GO:0045165	cell fate commitment	73/3485	307/28891	7.80179e-09	2.03789e-06	1.55386e-06	23805/16800/104382/58208/17341/140489/12367/69743/22083/74256/13389/13390/13392/242620/103551/260298/14173/14179/14234/14461/14464/231044/14581/15110/15399/15902/104360/16412/216850/16871/16950/17192/17283/17292/116870/23942/116871/18023/18027/18032/14912/74561/78405/15379/54644/54624/18508/18996/383491/114604/72843/19165/19206/19213/19401/19646/12394/20672/20681/20848/21380/57765/21387/21389/214…	73
SYCP3 core	GO:0140694	non-membrane-bounded organelle assembly	89/3485	402/28891	8.14754e-09	2.04308e-06	1.55781e-06	223921/70681/16800/233871/20878/20877/12121/11799/12181/12261/71276/232933/101565/107995/110911/12617/219103/225523/28135/74201/234852/208092/67300/72831/13665/217869/16418/68680/14248/14265/14086/27041/231123/219072/230376/16412/107817/66991/71819/100502766/16580/16211/16691/18826/233806/74230/50783/213582/332110/26420/100732/17245/78906/17350/118451/17868/77579/98932/17930/18005/66164/68077/185…	89
SYCP3 core	GO:0009952	anterior/posterior pattern specification	61/3485	240/28891	9.4059e-09	2.26791e-06	1.72924e-06	11695/20878/12151/12614/241324/67087/546726/13198/13389/13797/14179/17300/14234/14367/14561/15206/55927/84653/15395/15399/15402/15403/15404/15405/15416/109663/15422/15423/15424/15425/15434/15438/68713/30841/16568/16848/17285/17292/17293/17877/18423/18508/22658/194908/18845/106042/19165/19763/20473/77485/24075/218850/21380/21389/72634/24117/68151/22414/20890/57434/22632	61
SYCP3 core	GO:0022613	ribonucleoprotein complex biogenesis	95/3485	440/28891	9.8177e-09	2.27952e-06	1.7381e-06	56321/214150/213895/12181/12261/108013/319586/269061/67040/66942/53817/72831/66254/67204/13669/55944/217869/16418/13871/227715/66362/14113/230737/101612/66596/27993/57905/215194/50783/72284/66978/17089/67973/217038/118451/72198/17975/68966/66164/68077/100609/27275/19069/18813/75273/64934/235036/27374/68879/192159/56351/67959/52202/227656/24014/19896/238217/22121/67115/67671/11837/20044/20054/2005…	95
SYCP3 core	GO:0043484	regulation of RNA splicing	51/3485	187/28891	1.24779e-08	2.79371e-06	2.13015e-06	66395/217218/12261/56706/108013/319586/12747/102414/67040/192170/223527/66587/14265/233908/56541/15388/107817/17149/72289/76781/17975/20020/27374/67959/72397/229700/109095/73713/19826/27370/22668/107701/66125/72002/20637/66354/51796/110809/20382/101206/24075/225895/230753/21841/110213/20462/216825/16969/103284/54367/18139	51
SYCP3 core	GO:0006644	phospholipid metabolic process	81/3485	360/28891	1.76806e-08	3.82206e-06	2.91426e-06	193742/105501/11687/104816/56208/110911/12700/545817/227333/56077/104418/13481/238011/75320/14173/68680/14712/215456/102247/214932/15212/208715/64436/101490/27399/76500/71780/233011/16835/210992/14245/76574/170749/192156/67111/242864/22260/66612/100102/68671/18618/74451/12034/84095/18700/18701/433931/110417/67556/78928/230801/66268/239827/18707/18709/117150/18717/18778/26970/211429/271844/66857/1…	81
SYCP3 core	GO:0009117	nucleotide metabolic process	103/3485	497/28891	2.27532e-08	4.75466e-06	3.62535e-06	11666/329910/70025/104111/104110/11513/11541/11564/11636/11637/107747/11674/11931/11947/67126/11951/67942/11950/28080/11966/12048/69719/12799/12974/51797/66422/13350/56749/74006/64705/110074/14104/66437/14450/270076/105446/14679/102247/14919/107766/15356/208715/15444/15930/209176/23918/26395/78038/17448/56716/70456/108156/192156/78914/246703/17969/54405/67130/70316/68342/68198/66046/66218/66377/6…	103
SYCP3 core	GO:0000819	sister chromatid segregation	56/3485	218/28891	2.50676e-08	5.06932e-06	3.86526e-06	223921/70681/11461/56456/56399/54194/56317/100504207/20877/77045/56208/11799/12237/232933/107995/67177/12617/74201/234852/208092/67300/69654/29861/105988/81601/66991/381293/110033/71819/73804/100502766/16580/16211/213582/332110/78906/54392/215387/18005/67811/106042/59014/93762/20587/68094/66993/13006/54141/67629/21335/108989/22137/68612/381534/327799/116733	56
SYCP3 core	GO:0045017	glycerolipid biosynthetic process	56/3485	219/28891	2.97636e-08	5.83088e-06	4.44594e-06	105501/11687/11567/56208/110911/12700/13350/227333/56077/104418/13481/75320/14173/14712/215456/102247/214932/27399/76500/233011/81601/16835/210992/14245/76574/22260/68671/18618/74451/84095/18700/18701/433931/110417/67556/78928/230801/66268/239827/18707/18709/117150/18717/66968/66853/19210/27388/20778/26457/12703/12702/56468/20787/21835/225049/234729	56
SYCP3 core	GO:0006650	glycerophospholipid metabolic process	65/3485	272/28891	4.11257e-08	7.81263e-06	5.95699e-06	193742/105501/11687/56208/110911/12700/227333/56077/104418/13481/75320/14173/215456/102247/214932/64436/101490/27399/76500/233011/16835/210992/14245/76574/170749/67111/242864/22260/68671/18618/74451/12034/84095/18700/18701/433931/110417/67556/78928/230801/66268/239827/18707/18709/117150/18717/18778/26970/211429/271844/18796/18803/269615/18947/67452/19210/27388/83493/20778/26457/12703/12702/56468/…	65
SYCP3 core	GO:0001654	eye development	91/3485	428/28891	4.26513e-08	7.86414e-06	5.99627e-06	11423/11830/11911/104382/58208/107993/140489/232946/12215/69743/105278/12577/108013/17684/12724/329941/241324/12958/12961/214301/12970/13078/13390/13392/14103/14173/17300/14234/14367/56371/14561/14685/14790/230824/14824/15289/81896/107817/30841/16878/210992/26401/17245/17537/76574/330166/387177/387178/17877/77579/27419/18027/18032/23958/18508/80720/18595/100169/18771/333654/106042/19133/69453/192…	91
SYCP3 core	GO:0048880	sensory system development	92/3485	435/28891	4.68052e-08	8.38348e-06	6.39225e-06	11423/11830/11911/104382/58208/107993/140489/232946/12215/69743/105278/12577/108013/17684/12724/329941/241324/12958/12961/214301/12970/13078/13390/13392/14103/14173/17300/14234/14367/56371/14561/14685/14790/230824/14824/15289/81896/107817/30841/16878/210992/26401/17245/17537/76574/330166/387177/387178/17877/77579/27419/18027/18032/23958/18508/80720/18595/100169/18771/18996/333654/106042/19133/694…	92
SYCP3 core	GO:0043010	camera-type eye development	83/3485	380/28891	4.8145e-08	8.38391e-06	6.39258e-06	11423/11830/11911/104382/58208/107993/140489/12215/69743/105278/12577/108013/17684/12724/329941/241324/12958/12961/214301/12970/13078/13390/13392/14173/17300/14234/14367/56371/14561/14685/14790/230824/14824/81896/107817/30841/16878/210992/26401/17245/76574/330166/387177/387178/17877/77579/27419/18027/18032/23958/18508/18595/100169/18771/333654/106042/19133/69453/19213/68911/19401/74023/19763/1057…	83
SYCP3 core	GO:0006457	protein folding	47/3485	173/28891	5.19123e-08	8.79563e-06	6.70651e-06	217737/268390/12317/12461/12462/12539/67072/72170/66917/15502/56709/56812/56323/56691/13418/22791/100037258/13002/56354/52838/66120/14824/17714/14998/14999/15516/14828/15507/15505/67943/18453/56330/68833/14827/12304/109054/80294/19035/66053/56351/64136/56424/66411/30934/72354/105245/101869	47
SYCP3 core	GO:0043254	regulation of protein-containing complex assembly	92/3485	437/28891	5.86204e-08	9.64115e-06	7.3512e-06	27360/11687/16800/74192/54343/11567/108100/207495/170770/12122/71902/12332/234695/12424/104252/53624/76686/12721/72042/12985/93687/67087/13043/13829/110074/72205/69524/72179/14158/14159/14248/14260/14234/14086/29816/15289/56489/53626/107817/381293/18826/26401/332110/26420/100732/17762/232944/56716/14489/17957/17973/103425/268857/68077/54631/22260/57320/83679/19305/234839/18709/101497/50907/18754/…	92
SYCP3 core	GO:0150063	visual system development	91/3485	431/28891	5.99784e-08	9.64115e-06	7.3512e-06	11423/11830/11911/104382/58208/107993/140489/232946/12215/69743/105278/12577/108013/17684/12724/329941/241324/12958/12961/214301/12970/13078/13390/13392/14103/14173/17300/14234/14367/56371/14561/14685/14790/230824/14824/15289/81896/107817/30841/16878/210992/26401/17245/17537/76574/330166/387177/387178/17877/77579/27419/18027/18032/23958/18508/80720/18595/100169/18771/333654/106042/19133/69453/192…	91
SYCP3 core	GO:0009060	aerobic respiration	51/3485	196/28891	6.6171e-08	1.03707e-05	7.90744e-06	73467/11666/11564/11947/67126/11950/28080/12122/14533/103172/14004/242602/67892/12850/12858/12865/20463/12868/12974/13063/13067/17448/67472/76824/54405/67130/70316/68342/68198/66046/66218/66377/68197/226646/68077/69089/57320/207728/68263/67680/66052/108037/66592/68550/63873/22226/67267/66152/66594/22273/67003	51
SYCP3 core	GO:0006338	chromatin remodeling	100/3485	489/28891	7.2025e-08	1.10128e-05	8.39706e-06	11461/56456/56249/11628/72103/238247/66929/11909/54343/68251/116848/77045/243842/14312/105246/30951/12577/73139/110749/93696/66511/664799/22083/13163/74351/66233/108671/54427/29861/20918/319955/56802/101612/14958/171506/15077/15193/15353/15289/100503872/69260/225280/107817/69612/81601/63830/30841/230674/193796/75605/216850/16598/16907/17192/51812/17283/21761/77853/116870/23942/116871/17769/17955/…	100
SYCP3 core	GO:0061013	regulation of mRNA catabolic process	49/3485	186/28891	7.83127e-08	1.16891e-05	8.91274e-06	75388/52502/69125/13164/71723/192170/227715/66362/66587/14265/233908/15384/15381/319765/140488/56489/16549/17149/268491/237400/17350/332397/244551/217827/18458/230721/218693/103135/240023/24014/233033/75420/18173/110809/70439/100342/230753/217351/22057/22030/22033/214290/19704/67031/22608/53422/229096/230738/12192	49
SYCP3 core	GO:0032984	protein-containing complex disassembly	60/3485	248/28891	8.41972e-08	1.22752e-05	9.35959e-06	27360/23805/16801/16800/11567/56208/12313/12332/234695/234852/208092/80986/74747/13829/69408/13631/276770/14063/14248/17281/231580/78926/237891/101612/73804/16593/66734/67443/270058/171580/17318/14489/17957/380969/17997/57028/19305/78246/78428/65019/224432/20401/319278/20587/68094/66993/20615/74392/20740/20741/16765/225115/209815/70381/21968/63873/19704/22349/22351/116733	60
SYCP3 core	GO:1902850	microtubule cytoskeleton organization involved in mitosis	44/3485	160/28891	9.30546e-08	1.28346e-05	9.78613e-06	223921/70681/16800/20878/20877/11799/232933/107995/219103/74201/234852/208092/67300/69654/22428/68519/102124/103583/16412/81601/66991/71819/100502766/16580/16211/270058/213582/78906/83431/18005/235587/18508/20620/12795/216166/67811/106042/13006/20460/16765/320165/21335/108989/233064	44
SYCP3 core	GO:0034249	negative regulation of amide metabolic process	59/3485	243/28891	9.4081e-08	1.28346e-05	9.78613e-06	214150/16467/12317/232560/78893/69125/13144/13666/13665/192170/16418/227715/66362/14265/14433/15114/15983/319765/64436/16549/237400/387245/17350/332397/244551/17975/212114/66612/18458/218693/67869/103135/214424/228866/23988/240023/18750/19401/22121/20167/20168/68585/233033/105782/66870/230784/319278/27058/21841/217351/22057/108989/214290/19704/22608/53422/229096/230738/12192	59
SYCP3 core	GO:0006402	mRNA catabolic process	60/3485	249/28891	9.80237e-08	1.28346e-05	9.78613e-06	214150/75388/52502/78893/69125/13164/71723/192170/227715/66362/66587/14265/233908/15384/15381/319765/140488/56489/16549/50783/17149/268491/237400/387245/17350/332397/244551/217827/75686/73532/18458/230721/218693/103135/240023/108767/52830/78428/24014/19826/233033/75420/18173/71997/110809/70439/100342/230753/217351/22057/22030/22033/214290/19704/67031/22608/53422/229096/230738/12192	60
SYCP3 core	GO:0051303	establishment of chromosome localization	34/3485	109/28891	9.881e-08	1.28346e-05	9.78613e-06	70681/100504207/20877/56208/11799/12237/67177/12617/108000/28135/234852/208092/69654/71878/81601/381293/110033/73804/100502766/16580/16211/270058/268491/17350/83431/18005/59014/54204/54141/67629/26972/69737/22210/116733	34
SYCP3 core	GO:1901800	positive regulation of proteasomal protein catabolic process	35/3485	114/28891	1.00193e-07	1.28346e-05	9.78613e-06	23807/74244/20878/213539/224727/107995/26374/93687/27373/66498/77006/56812/13666/14265/56371/56486/64209/246133/72330/26420/68077/53312/71240/20620/12795/106042/19165/19358/56438/30945/50721/56468/56424/216157/211770	35
SYCP3 core	GO:0046486	glycerolipid metabolic process	82/3485	380/28891	1.00318e-07	1.28346e-05	9.78613e-06	193742/54608/105501/11687/238055/11567/56208/110911/12700/13350/227333/56077/104418/13481/75320/14073/14173/56636/14712/215456/102247/214932/64436/101490/27399/76500/233011/81601/16835/210992/14245/26394/76574/170749/67111/242864/22260/100102/68671/18618/74451/12034/84095/18700/18701/433931/110417/67556/78928/230801/66268/239827/18707/18709/117150/18717/18778/26970/211429/271844/18796/18803/26961…	82
SYCP3 core	GO:0000910	cytokinesis	49/3485	188/28891	1.1216e-07	1.40626e-05	1.07225e-05	72041/20878/20877/12048/56208/11799/12313/12315/101565/73139/234852/208092/80986/211660/13163/67903/29875/71955/23922/381293/71819/78267/242521/213582/77579/17886/57028/23988/12795/67811/18754/56194/19200/268451/11852/11853/54204/103080/24050/18951/235072/53860/71836/229285/16765/83770/28105/84092/116733	49
SYCP3 core	GO:0006282	regulation of DNA repair	53/3485	212/28891	1.51973e-07	1.86807e-05	1.42437e-05	70681/11461/56456/56249/217218/69885/68251/107976/77045/30951/78412/66233/29861/223527/319955/233908/15193/15289/225280/81601/66991/71890/103537/51812/72199/21761/73247/107260/68149/235587/18538/59004/59047/56420/19361/19891/269400/80886/66125/50721/226151/20587/68094/66993/101206/24075/225895/57321/234371/21849/216825/64050/22632	53
SYCP3 core	GO:0009991	response to extracellular stimulus	94/3485	460/28891	1.81728e-07	2.19087e-05	1.6705e-05	11541/11564/11647/11889/11909/11911/74244/12042/56208/12096/12097/12095/17341/12164/69719/23830/71962/12411/12424/12514/12575/12581/21367/93687/66422/13198/13666/13665/319955/14159/15377/56486/232836/78926/14527/23886/14601/110948/14828/81601/21847/70394/226413/16835/66734/67443/17762/76574/56716/17395/66208/30052/100102/14827/18618/18693/18712/235036/19079/623503/233046/19744/58809/74370/20287/1…	94
SYCP3 core	GO:0007052	mitotic spindle organization	37/3485	127/28891	1.95695e-07	2.31473e-05	1.76494e-05	223921/70681/20878/20877/11799/232933/107995/219103/74201/234852/208092/67300/69654/22428/68519/66991/71819/100502766/16580/16211/270058/213582/78906/18005/235587/20620/12795/216166/67811/106042/13006/20460/16765/320165/21335/108989/233064	37
SYCP3 core	GO:0006986	response to unfolded protein	34/3485	112/28891	2.05061e-07	2.3806e-05	1.81517e-05	23802/11911/17341/12443/69065/12845/12913/77128/13163/13198/77006/116891/70377/100037258/13666/13665/76577/50762/64209/14828/15507/15505/104771/74840/17973/214424/17872/109815/68292/56424/74126/27368/110213/70551	34
SYCP3 core	GO:1901987	regulation of cell cycle phase transition	92/3485	449/28891	2.15205e-07	2.45295e-05	1.87033e-05	70681/11461/56456/56317/11787/100504207/11909/20878/20877/68251/107976/77045/12122/11799/12237/219158/12443/107995/12567/12575/12577/12581/67177/108000/219103/269582/52468/53817/104418/29861/268465/193838/13871/319955/71878/76454/14155/56371/14632/15902/66209/66991/381293/69188/332110/17283/231803/28010/723951/17535/116871/69917/27354/68077/18392/54624/12034/268930/12795/216166/19054/15468/15170/…	92
SYCP3 core	GO:0006401	RNA catabolic process	67/3485	297/28891	2.62507e-07	2.93867e-05	2.24068e-05	214150/75388/52502/78893/69125/13164/71723/192170/67673/227715/66362/66587/14156/14265/233908/15384/15381/319765/140488/56489/16549/50783/17149/268491/237400/387245/17350/72198/332397/244551/217827/75686/73532/18458/230721/218693/103135/240023/108767/52830/78428/69724/68209/24014/19826/233033/75420/18173/71997/110809/70439/100342/230753/217351/22057/22030/22033/214290/19704/67031/77305/22608/5342…	67
SYCP3 core	GO:0000070	mitotic sister chromatid segregation	46/3485	177/28891	2.9576e-07	3.25284e-05	2.48023e-05	223921/70681/56399/54194/56317/100504207/20877/56208/11799/12237/232933/107995/67177/12617/74201/234852/208092/67300/69654/105988/81601/66991/381293/110033/71819/73804/100502766/16580/16211/213582/78906/54392/215387/18005/67811/106042/59014/93762/13006/54141/67629/108989/22137/68612/327799/116733	46
SYCP3 core	GO:0051310	metaphase chromosome alignment	30/3485	94/28891	3.1419e-07	3.39596e-05	2.58936e-05	70681/100504207/20877/56208/11799/12237/67177/12617/108000/234852/208092/69654/71878/81601/381293/110033/73804/100502766/16580/16211/270058/268491/17350/18005/59014/54204/54141/67629/69737/116733	30
SYCP3 core	GO:0072521	purine-containing compound metabolic process	96/3485	479/28891	3.45005e-07	3.66583e-05	2.79513e-05	11666/329910/70025/104111/104110/11513/11541/11564/11636/11637/107747/11674/11931/11947/67126/11951/67942/11950/28080/11966/12048/12974/13350/74006/224794/14104/66437/14450/270076/105446/14679/102247/14919/107766/15356/208715/15444/15930/209176/23918/26395/78038/17448/56716/70456/66902/108156/192156/78914/17969/54405/67130/70316/68342/68198/66046/66218/66377/68197/226646/66454/230718/214254/75686…	96
SYCP3 core	GO:0035966	response to topologically incorrect protein	38/3485	135/28891	3.56611e-07	3.72599e-05	2.841e-05	23802/11911/224727/17341/12443/69065/12845/12913/77128/13163/13198/77006/116891/70377/56709/100037258/13666/13665/76577/50762/64209/14828/15507/15505/104771/74840/17973/214424/17872/70294/64136/109815/68292/56424/74126/27368/110213/70551	38
SYCP3 core	GO:0050000	chromosome localization	34/3485	115/28891	4.11142e-07	4.22532e-05	3.22173e-05	70681/100504207/20877/56208/11799/12237/67177/12617/108000/28135/234852/208092/69654/71878/81601/381293/110033/73804/100502766/16580/16211/270058/268491/17350/83431/18005/59014/54204/54141/67629/26972/69737/22210/116733	34
SYCP3 core	GO:0006119	oxidative phosphorylation	40/3485	147/28891	4.72924e-07	4.72561e-05	3.60319e-05	73467/11666/11947/67126/11950/28080/12122/103172/14004/242602/67892/12850/12858/12865/20463/12868/13063/13067/54405/67130/70316/68342/68198/66046/66218/66377/68197/226646/57320/207728/67680/66052/108037/66592/68550/67267/66152/66594/22273/67003	40
SYCP3 core	GO:0006163	purine nucleotide metabolic process	90/3485	444/28891	4.74897e-07	4.72561e-05	3.60319e-05	11666/329910/70025/104111/104110/11513/11541/11564/11636/11637/107747/11674/11931/11947/67126/11951/67942/11950/28080/11966/12048/12974/13350/74006/14104/66437/14450/270076/105446/14679/102247/14919/107766/15356/208715/15444/15930/209176/23918/26395/78038/17448/56716/70456/108156/192156/78914/17969/54405/67130/70316/68342/68198/66046/66218/66377/68197/226646/66454/230718/214254/75686/213484/64059…	90
SYCP3 core	GO:0006397	mRNA processing	98/3485	496/28891	5.18765e-07	5.08147e-05	3.87453e-05	11628/54194/21681/276905/227707/68183/12261/70312/219158/70233/108013/319586/94230/51786/269061/83410/67480/67040/74351/68278/53817/69192/69408/224907/192170/14265/56541/15381/15388/57905/107817/16549/50783/66978/17149/72289/67532/72198/17975/217827/18458/18459/54624/103135/101471/18949/66053/18747/27374/230596/66921/56194/68879/192159/67959/229700/109095/76938/73713/329207/24014/67225/19826/6688…	98
SYCP3 core	GO:0140014	mitotic nuclear division	61/3485	267/28891	5.59204e-07	5.39331e-05	4.1123e-05	223921/70681/56399/54194/56317/100504207/20878/20877/56208/11799/12237/232933/107995/12577/67177/12617/74201/234852/208092/67300/69654/105988/30839/14179/81601/66991/381293/110033/71819/73804/100502766/16580/78267/16211/213582/723951/78906/54392/215387/83431/18005/18023/18027/18032/57028/23980/12034/67811/106042/59014/20399/93762/13006/54141/67629/108989/22137/68612/327799/116733/22629	61
SYCP3 core	GO:1903050	regulation of proteolysis involved in protein catabolic process	55/3485	232/28891	5.73189e-07	5.44443e-05	4.15128e-05	224650/23807/74244/20878/213539/224727/219158/107995/26374/93687/27373/66498/77006/67685/56812/13666/14265/56371/56486/67903/14673/64209/15516/246133/72330/16792/26420/18023/68077/53312/214254/71240/57320/68833/20620/12795/106042/18747/19165/217341/19358/56438/13650/30945/65019/20115/52892/50721/56468/56424/216157/211770/79263/22215/59025	55
SYCP3 core	GO:0042254	ribosome biogenesis	70/3485	322/28891	6.26782e-07	5.86462e-05	4.47167e-05	56321/213895/12181/12261/67040/66942/72831/66254/217869/16418/13871/227715/66362/14113/230737/101612/66596/27993/215194/72284/17089/67973/217038/118451/72198/17975/68966/66164/68077/100609/19069/18813/75273/64934/235036/52202/227656/24014/19896/238217/67115/67671/11837/20044/20054/20055/20068/20085/66538/66475/67941/20091/20103/20115/20116/106707/18114/27966/59014/225215/66870/15278/104662/67205/…	70
SYCP3 core	GO:1902373	negative regulation of mRNA catabolic process	25/3485	73/28891	6.73411e-07	6.20825e-05	4.73368e-05	75388/13164/71723/14265/233908/15384/15381/319765/140488/56489/268491/217827/218693/75420/18173/110809/70439/100342/230753/22057/22030/22033/67031/22608/53422	25
SYCP3 core	GO:0051225	spindle assembly	35/3485	123/28891	7.66882e-07	6.96752e-05	5.31261e-05	223921/70681/20878/20877/11799/232933/107995/219103/74201/234852/208092/67300/231123/219072/230376/66991/71819/100502766/16580/16211/213582/332110/100732/78906/17350/18005/67811/106042/19822/54204/13006/54141/668880/20460/108989	35
SYCP3 core	GO:0043488	regulation of mRNA stability	43/3485	166/28891	7.8042e-07	6.98922e-05	5.32915e-05	75388/52502/69125/13164/227715/66362/66587/14265/233908/15381/319765/140488/56489/16549/268491/237400/17350/332397/244551/217827/18458/230721/218693/103135/240023/24014/233033/18173/110809/70439/100342/230753/217351/22057/22030/22033/214290/19704/22608/53422/229096/230738/12192	43
SYCP3 core	GO:0051098	regulation of binding	83/3485	405/28891	8.18272e-07	7.22499e-05	5.50893e-05	497652/11421/11461/11490/11538/11603/14339/23802/12306/53313/20878/20877/213539/12313/232560/72278/12568/12575/67177/12933/12985/93687/68588/67087/13063/74256/13198/77006/56812/59022/13666/13665/55944/192170/13871/14265/17300/98053/14958/56541/15110/29816/15289/15516/15901/15902/76500/16848/16878/71890/67443/100732/231803/17395/18005/73181/227737/57320/18508/100102/22113/23988/20620/67784/67811/1…	83
SYCP3 core	GO:0061136	regulation of proteasomal protein catabolic process	48/3485	195/28891	9.28315e-07	8.08279e-05	6.16298e-05	23807/74244/20878/213539/224727/219158/107995/26374/93687/27373/66498/77006/67685/56812/13666/14265/56371/56486/67903/14673/64209/15516/246133/72330/26420/18023/68077/53312/214254/71240/57320/20620/12795/106042/18747/19165/19358/56438/13650/30945/52892/50721/56468/56424/216157/211770/79263/59025	48
SYCP3 core	GO:0032886	regulation of microtubule-based process	60/3485	265/28891	9.47773e-07	8.13916e-05	6.20596e-05	11603/23805/16800/12121/207607/12449/56706/12569/219103/225523/12009/74201/69329/71870/234852/208092/66917/80986/76686/67300/74256/72205/30839/14159/78926/237891/15114/15505/16568/100502766/232539/270058/213582/332110/100732/17762/232944/17245/17318/235587/83679/102693/20620/69871/383491/19822/54141/74392/20460/16765/21334/320165/21335/56746/108989/28105/360213/216781/63873/233064	60
SYCP3 core	GO:0045333	cellular respiration	58/3485	254/28891	1.06629e-06	9.00845e-05	6.86878e-05	73467/11666/11564/11947/67126/11950/28080/12122/14533/103172/14004/72170/66170/242602/52637/67892/12850/12858/12865/20463/12868/12974/13063/13067/110842/17448/67472/76824/54405/67130/70316/68342/68198/66046/66218/66377/68197/226646/73181/68077/69089/57320/207728/68263/18747/67680/66052/108037/227731/66592/68550/63873/22226/67267/66152/66594/22273/67003	58
SYCP3 core	GO:0042274	ribosomal small subunit biogenesis	31/3485	104/28891	1.07774e-06	9.00845e-05	6.86878e-05	56321/213895/66254/13871/14113/27993/215194/67973/68966/67671/20044/20054/20055/20068/20085/66538/66475/67941/20091/20103/20115/20116/27966/59014/104662/67205/70683/215193/216987/225348/57315	31
SYCP3 core	GO:0046474	glycerophospholipid biosynthetic process	43/3485	168/28891	1.1049e-06	9.11396e-05	6.94923e-05	105501/11687/56208/110911/12700/227333/56077/104418/13481/75320/14173/215456/102247/214932/27399/76500/233011/210992/68671/18618/74451/84095/18700/18701/433931/110417/67556/78928/230801/66268/239827/18707/18709/117150/18717/19210/27388/26457/12703/12702/56468/225049/234729	43
SYCP3 core	GO:0045787	positive regulation of cell cycle	76/3485	365/28891	1.24481e-06	0.000101347	7.72749e-05	56317/20878/20877/56208/11799/12317/12323/71276/12443/72278/107995/12567/219103/73139/225523/17684/211660/13164/53817/72349/71878/14156/14179/233552/67903/14632/15289/15902/81601/381293/71819/69188/16848/332110/100732/232944/268491/231803/723951/116871/54392/215387/75686/18392/54624/23980/12034/18712/57746/67811/69871/213389/18750/18754/19358/19401/74370/20135/20399/15567/226151/66993/20670/54141…	76
SYCP3 core	GO:0017148	negative regulation of translation	52/3485	220/28891	1.2638e-06	0.000101574	7.74486e-05	214150/12317/232560/78893/69125/13144/13666/13665/192170/16418/227715/66362/14265/14433/15983/319765/64436/16549/237400/387245/17350/332397/244551/17975/212114/18458/218693/67869/103135/214424/228866/240023/18750/19401/22121/233033/105782/66870/230784/319278/27058/21841/217351/22057/108989/214290/19704/22608/53422/229096/230738/12192	52
SYCP3 core	GO:0007018	microtubule-based movement	89/3485	449/28891	1.47175e-06	0.00011679	8.90502e-05	56444/104111/238055/67645/100317/12121/75665/212733/14533/73689/232946/117197/18457/71923/237465/207607/330188/12009/69329/71870/76686/327951/109065/67685/69926/320662/15502/77505/71820/213575/67068/226265/103583/14265/17281/237891/15114/235345/68196/15507/81896/55978/67042/69260/381293/16559/110033/71819/73804/16568/16576/100502766/16582/16580/16593/16211/385668/93730/26395/17762/83431/26941/211…	89
SYCP3 core	GO:0000018	regulation of DNA recombination	37/3485	137/28891	1.52278e-06	0.000119329	9.09863e-05	11461/56456/21681/72103/66233/13871/319955/66362/233908/14958/171506/15193/232210/81601/66991/71890/103537/17350/72199/21761/73247/17688/235587/59004/56420/213389/19361/19891/269400/80886/50721/20926/57765/57321/22042/22210/64050	37
SYCP3 core	GO:0045739	positive regulation of DNA repair	36/3485	132/28891	1.63146e-06	0.000126267	9.62764e-05	70681/11461/56456/56249/68251/107976/77045/30951/66233/29861/319955/233908/15193/15289/225280/81601/66991/71890/103537/51812/72199/21761/73247/235587/18538/59004/59047/50721/226151/20587/68094/66993/234371/21849/64050/22632	36
SYCP3 core	GO:0032436	positive regulation of proteasomal ubiquitin-dependent protein catabolic process	28/3485	91/28891	1.74982e-06	0.000133776	0.000102002	23807/74244/20878/107995/26374/93687/27373/66498/77006/56812/56371/56486/64209/72330/26420/68077/53312/20620/12795/106042/19165/19358/56438/30945/50721/56468/56424/211770	28
SYCP3 core	GO:0006260	DNA replication	61/3485	276/28891	1.80883e-06	0.000136621	0.000104171	56456/56249/11628/21681/74244/12301/12428/67177/69928/110749/93696/68379/22791/13560/268465/193838/238011/14156/272551/14632/101612/67444/225280/66991/14245/71735/332110/210711/51812/76781/17535/27354/18027/18029/18032/18392/18393/56452/18538/18971/18975/19361/19646/58887/19718/69263/69724/19891/269400/93762/13006/20899/66131/21927/21969/72960/22130/226153/22226/19704/22632	61
SYCP3 core	GO:0001667	ameboidal-type cell migration	92/3485	471/28891	1.89382e-06	0.000141338	0.000107768	11479/68465/11541/11684/11947/12215/12261/12317/12331/12339/70445/12512/73139/12721/241324/13078/13829/13655/14158/14173/14179/14181/14234/14461/67903/384009/14673/14824/15289/15507/15587/16336/29875/16412/16776/83409/107321/76905/57260/26406/73608/17292/17293/17395/105450/23942/17886/332397/26941/15370/18188/18438/18508/100169/18707/18709/263803/18803/20620/67784/18750/18754/101540/104831/231858…	92
SYCP3 core	GO:1903052	positive regulation of proteolysis involved in protein catabolic process	36/3485	133/28891	1.97944e-06	0.000145989	0.000111314	23807/74244/20878/213539/224727/107995/26374/93687/27373/66498/77006/56812/13666/14265/56371/56486/64209/246133/72330/16792/26420/68077/53312/71240/20620/12795/106042/19165/19358/56438/30945/50721/56468/56424/216157/211770	36
SYCP3 core	GO:0048469	cell maturation	54/3485	235/28891	2.01112e-06	0.000146602	0.000111781	54608/11677/224650/20878/107993/17341/71132/12577/21367/121021/13164/668253/13828/13856/13871/14155/260298/15223/14367/14461/14561/102247/15402/15408/15902/60505/16336/16509/16536/381293/16598/59003/18032/18551/23980/194908/18987/18747/19726/12394/140498/20473/382113/20672/20681/80297/77485/21389/21463/72634/216781/58864/214290/16969	54
SYCP3 core	GO:2001252	positive regulation of chromosome organization	31/3485	107/28891	2.11117e-06	0.000152126	0.000115993	497652/56456/56249/54343/20877/12461/12462/13870/14156/225280/81601/332110/51812/17535/69917/27354/54392/215387/18005/59047/269400/71836/50721/226151/218850/21748/57321/28113/108989/21849/22632	31
SYCP3 core	GO:0021700	developmental maturation	79/3485	389/28891	2.14439e-06	0.000152764	0.000116479	54608/11677/224650/11767/11966/20878/545192/107993/17341/232946/18457/71132/12286/12323/12512/107995/12569/12570/12577/21367/121021/13164/13198/668253/13385/13828/13856/13871/14155/260298/15223/14367/14461/14561/102247/14810/15402/15408/15902/60505/16336/16509/16536/381293/16598/59003/73181/18027/18032/18483/18551/23980/237928/194908/18987/18747/19165/19339/73121/19726/12394/140498/20190/20370/20…	79
SYCP3 core	GO:1903312	negative regulation of mRNA metabolic process	29/3485	97/28891	2.21286e-06	0.00015587	0.000118848	75388/12261/108013/13164/71723/14265/233908/15384/15381/319765/140488/56489/268491/217827/218693/73713/19826/75420/18173/110809/70439/100342/230753/22057/22030/22033/67031/22608/53422	29
SYCP3 core	GO:0006413	translational initiation	34/3485	123/28891	2.25558e-06	0.000157114	0.000119796	75388/66882/13164/100037258/20918/68969/13666/217715/13665/67204/13669/56347/55944/66085/53356/54709/13681/75705/22384/217869/16418/14151/14265/56541/72284/17973/218693/67869/17872/108954/22121/105782/20492/108989	34
SYCP3 core	GO:0140013	meiotic nuclear division	50/3485	213/28891	2.474e-06	0.000170434	0.000129953	100504207/20878/224727/227707/11799/12317/12323/107995/12617/69928/28135/66197/13164/54427/268465/193838/105988/56371/14748/69260/16878/332110/75178/268491/17350/217716/17535/55993/215387/57746/213389/23997/19361/19364/238217/54204/71836/73333/26972/20899/74075/320558/71981/72634/17771/73679/70956/22137/22210/22768	50
SYCP3 core	GO:0009165	nucleotide biosynthetic process	59/3485	267/28891	2.66277e-06	0.000181445	0.000138348	70025/104111/104110/11513/11541/11564/11636/11637/11674/11947/67126/11951/67942/11950/28080/12048/69719/51797/56749/110074/14450/270076/105446/14919/107766/15444/15930/209176/23918/26395/70456/108156/78914/54405/67130/70316/68342/68198/66046/66218/66377/68197/226646/66454/269614/68263/27402/67763/67375/74023/20135/67680/66052/73095/20848/66592/237336/22245/22333	59
SYCP3 core	GO:0006304	DNA modification	27/3485	88/28891	2.82687e-06	0.000190555	0.000145295	11628/231642/69113/72041/238247/54343/116848/12151/71891/13078/54427/68190/66362/56802/15384/69188/76781/23942/235587/18508/383491/27374/93762/70152/393082/668178/21849	27
SYCP3 core	GO:0033044	regulation of chromosome organization	55/3485	244/28891	3.03485e-06	0.000202399	0.000154326	497652/11461/56456/56249/56317/100504207/54343/20877/77045/56208/11799/12237/12461/12462/107995/73139/29861/13870/14156/15381/225280/81601/66991/332110/51812/17535/69917/27354/54392/215387/18005/59047/19822/269400/71836/50721/226151/93762/20587/68094/66993/67629/21335/218850/21748/57321/28113/108989/21849/22137/68612/381534/19704/327799/22632	55
SYCP3 core	GO:0009895	negative regulation of catabolic process	72/3485	349/28891	3.30954e-06	0.000218395	0.000166522	216439/224650/12306/224727/53325/56208/75388/219158/12801/13164/74747/77006/21945/13368/71723/227358/320204/14265/233908/67903/15384/15381/15516/319765/140488/56489/230674/72330/269473/71890/17248/268491/76574/56716/66454/68077/217827/218693/57320/68833/78246/23988/66968/67811/18747/19165/217341/69903/65019/20115/74370/52892/75420/50721/18173/110809/20848/70439/100855/100342/230753/22057/22030/22…	72
SYCP3 core	GO:1901293	nucleoside phosphate biosynthetic process	59/3485	269/28891	3.41722e-06	0.000223151	0.000170149	70025/104111/104110/11513/11541/11564/11636/11637/11674/11947/67126/11951/67942/11950/28080/12048/69719/51797/56749/110074/14450/270076/105446/14919/107766/15444/15930/209176/23918/26395/70456/108156/78914/54405/67130/70316/68342/68198/66046/66218/66377/68197/226646/66454/269614/68263/27402/67763/67375/74023/20135/67680/66052/73095/20848/66592/237336/22245/22333	59
SYCP3 core	GO:0034470	ncRNA processing	82/3485	413/28891	3.49204e-06	0.000225686	0.000172082	214150/75284/213895/12181/67040/66942/66254/68730/224907/16418/68626/54351/72341/13871/227715/66362/14113/215456/27993/71957/69882/215194/17089/52686/67973/217038/69606/72198/17975/68966/68077/100609/18813/75273/64934/57746/194908/240023/235036/52202/227656/24014/19896/67115/20054/20055/20068/20085/20115/20116/106707/18114/27966/59014/20848/77485/212728/21357/71981/72634/15278/66628/68276/69786/1…	82
SYCP3 core	GO:0072594	establishment of protein localization to organelle	88/3485	452/28891	3.59415e-06	0.000229916	0.000175307	75311/497652/11909/224727/170770/12051/56208/12122/11865/29867/12300/140723/12461/12462/12514/12575/72170/12953/110750/664799/13198/66233/15502/52838/74504/66437/56495/14652/17714/64209/15239/67669/15516/14828/15587/81896/230673/16536/16211/16792/71735/17113/17762/75734/270096/69917/103468/269113/19069/71805/69089/56330/103737/18633/19305/12034/18709/106042/104831/19335/105782/75387/50721/20473/2…	88
SYCP3 core	GO:0015980	energy derivation by oxidation of organic compounds	72/3485	350/28891	3.68185e-06	0.000232617	0.000177366	73467/11666/77596/11564/11947/67126/11950/28080/12122/14533/103172/14004/72170/66170/242602/52637/67892/12850/12858/12865/20463/12868/12974/13063/13067/110842/14387/14527/15289/16548/17448/67472/76824/54405/67130/70316/68342/68198/66046/66218/66377/68197/226646/73181/68077/69089/57320/207728/68263/102093/18682/22113/54646/18747/108099/623503/56351/110078/20203/67680/66052/108037/227731/66592/6855…	72
SYCP3 core	GO:0042176	regulation of protein catabolic process	75/3485	369/28891	3.71059e-06	0.000232617	0.000177366	216439/12306/23805/23807/74244/20878/213539/224727/53325/11865/12269/219158/107995/208092/26374/77128/93687/27373/66498/77006/21945/67685/56812/13666/71878/14265/56371/56486/67903/14673/64209/15516/246133/72330/16835/210992/269473/71890/332110/26420/17248/218203/18023/68077/53312/214254/18245/71240/80708/57320/100102/23988/20620/12795/106042/18747/19165/70247/22123/19358/56438/13650/30945/52892/1…	75
SYCP3 core	GO:0031667	response to nutrient levels	84/3485	427/28891	3.89592e-06	0.000241817	0.000184381	11564/11647/11909/11911/74244/12042/56208/12096/12097/12095/17341/12164/69719/23830/71962/12411/12424/12514/12575/12581/21367/93687/13198/13666/13665/14159/15377/56486/232836/78926/14527/23886/14601/110948/14828/81601/21847/70394/226413/16835/66734/67443/17762/76574/56716/66208/30052/100102/14827/18618/18693/18712/19079/623503/19744/58809/74370/20287/11905/140742/230784/20501/227731/26569/76257/7…	84
SYCP3 core	GO:0051650	establishment of vesicle localization	46/3485	193/28891	3.96605e-06	0.000243756	0.00018586	108012/11981/75665/212733/14533/73689/232946/117197/18457/12568/69654/13429/103583/17281/107338/15114/15239/100502766/26395/26412/332110/228785/208943/17921/27419/83431/67898/50907/18762/19329/19324/19339/20224/105782/20528/20615/21754/70612/27096/60409/66682/76510/360213/22088/116733/52639	46
SYCP3 core	GO:0016042	lipid catabolic process	71/3485	345/28891	4.22134e-06	0.000256928	0.000195903	11666/19300/193742/54608/105501/11409/70025/328845/238055/54447/104816/12097/12613/12801/13078/546726/545817/13116/13177/238011/110842/320204/66841/14073/56636/270076/14667/15212/66065/67732/101490/226413/16835/14245/26394/76574/211666/67111/27419/242864/64059/353371/18476/100163/19305/18778/26970/211429/271844/66857/18796/18803/269615/194908/103968/66968/69060/18947/433091/66853/67452/18754/1915…	71
SYCP3 core	GO:0044772	mitotic cell cycle phase transition	88/3485	454/28891	4.31833e-06	0.000260304	0.000198477	70681/11461/56456/11479/56317/100504207/20877/68251/107976/77045/12122/11799/75770/12237/12313/12315/12323/71276/12427/12428/12443/12449/107995/18557/12567/12568/12575/12577/12581/108000/219103/66197/269582/52468/104418/29861/104394/13871/76454/56371/15902/66209/16412/66991/381293/69188/17283/231803/28010/723951/17535/116871/69917/27354/18027/18032/68077/18392/12034/20620/12795/216166/19054/15468…	88
SYCP3 core	GO:0008654	phospholipid biosynthetic process	51/3485	223/28891	4.40248e-06	0.000262505	0.000200155	105501/11687/56208/110911/12700/227333/56077/104418/13481/75320/14173/68680/14712/215456/102247/214932/15212/208715/27399/76500/71780/233011/210992/14245/192156/66612/68671/18618/74451/84095/18700/18701/433931/110417/67556/78928/230801/66268/239827/18707/18709/117150/18717/19210/27388/26457/12703/12702/56468/225049/234729	51
SYCP3 core	GO:0006643	membrane lipid metabolic process	45/3485	188/28891	4.45233e-06	0.000262505	0.000200155	320095/215493/23801/54447/74244/54218/14421/57370/12613/76893/71949/13078/70059/13481/238011/14667/57874/66775/15212/226413/211666/67111/27419/66612/18618/18700/18701/433931/110417/67556/78928/230801/66268/239827/18947/433091/19156/109232/20598/104725/20448/50935/106529/68952/69376	45
SYCP3 core	GO:0072522	purine-containing compound biosynthetic process	54/3485	241/28891	4.48046e-06	0.000262505	0.000200155	70025/104111/104110/11513/11541/11564/11636/11637/11674/11947/67126/11951/67942/11950/28080/12048/14450/270076/105446/14919/107766/15444/15930/209176/23918/26395/70456/66902/108156/78914/54405/67130/70316/68342/68198/66046/66218/66377/68197/226646/66454/269614/68263/27402/67763/67375/74023/67680/66052/108037/73095/20848/66592/22333	54
SYCP3 core	GO:1901605	alpha-amino acid metabolic process	46/3485	194/28891	4.59774e-06	0.000266021	0.000202836	56454/212647/11847/104816/11898/16467/11911/12036/69719/12411/51797/217830/14287/14450/14598/14660/216456/14718/14874/107766/15356/15445/15930/209176/70266/78038/66902/108156/17769/217214/269642/52633/18242/18478/57320/18618/19193/56189/209027/192166/257635/20768/108037/75387/21823/22228	46
SYCP3 core	GO:0006302	double-strand break repair	63/3485	296/28891	4.62535e-06	0.000266021	0.000202836	70681/11461/56456/56249/231855/72103/69885/68251/107976/77045/78412/66233/29861/268465/193838/13870/319955/233908/243897/272551/15193/232210/66209/81601/66991/71890/103537/75178/268491/17350/72199/21761/17535/73247/116870/69917/27354/107260/68149/235587/227622/59004/59047/56420/213389/19361/19364/19891/269400/80886/50721/226151/20587/68094/66993/26972/66962/57321/57434/14375/64050/22632/16969	63
SYCP3 core	GO:0008643	carbohydrate transport	40/3485	160/28891	4.80791e-06	0.000274007	0.000208925	11421/68465/11636/11828/11832/68938/67389/23830/76686/227358/56636/110355/73822/76574/432628/18750/19342/58887/24014/20167/230784/23921/50721/20522/26457/26569/20527/20528/56485/227659/435818/56017/24060/58246/242773/109342/230612/22084/100647/22349	40
SYCP3 core	GO:0006520	amino acid metabolic process	59/3485	272/28891	4.9299e-06	0.000278428	0.000212296	224805/231326/66948/109652/56454/212647/11847/104816/11898/16467/11911/12036/12039/69719/27267/12411/51797/217830/64705/110842/66590/14287/14317/14450/384281/14598/23887/14660/216456/14718/14874/107766/15356/15445/15930/209176/70266/78038/66902/108156/17769/217214/269642/52633/18242/18478/57320/18618/19193/56189/209027/192166/257635/20768/108037/75387/71807/21823/22228	59
SYCP3 core	GO:0044282	small molecule catabolic process	72/3485	353/28891	5.04739e-06	0.000282519	0.000215416	11666/19300/54608/66948/11409/70025/328845/11532/11628/107747/212647/11674/11847/12036/12039/12411/71891/12801/546726/545817/13116/13177/13808/224794/110842/320204/66841/14073/14317/74246/14433/213350/270076/14660/216456/14718/14874/14651/15212/15356/15445/75731/15930/209176/16548/14245/78038/76574/56174/18242/64059/353371/18478/57320/57028/19305/18641/56421/19193/66968/56189/67375/192166/20778/2…	72
SYCP3 core	GO:0061077	chaperone-mediated protein folding	22/3485	66/28891	5.14477e-06	0.000285421	0.000217628	12461/12462/66917/56709/56812/56323/56691/13002/56354/66120/14998/14999/14828/15507/15505/56330/68833/12304/56351/64136/30934/101869	22
SYCP3 core	GO:0007626	locomotory behavior	59/3485	273/28891	5.55925e-06	0.00030571	0.000233098	11540/11784/68318/74244/232975/11998/268515/244813/12286/22295/12614/11438/11444/12799/13385/140477/13491/13653/56226/14169/14387/231044/14708/64297/14810/14814/14824/15212/15416/15438/15902/15930/101490/17762/116870/60315/27419/433292/18203/78405/18389/214230/57320/18574/18619/19049/19056/18754/19156/227717/20273/20370/210274/80297/21823/231380/22215/53376/29813	59
SYCP3 core	GO:0001890	placenta development	44/3485	184/28891	5.80421e-06	0.000316405	0.000241253	11535/12449/12577/12608/17684/21945/13393/54427/13857/14367/14461/217039/14620/14622/15110/15516/16477/16691/16871/16872/16878/26395/18022/22113/11757/19223/229700/20613/12702/20670/20683/20687/20732/19143/214292/24075/73679/70956/21425/67971/21849/238328/12192/243905	44
SYCP3 core	GO:0001843	neural tube closure	31/3485	112/28891	6.01391e-06	0.00032501	0.000247815	11535/12042/14312/12367/105278/12614/17684/68588/54006/13543/230824/81896/30841/108156/17769/100169/106042/18747/19206/19335/19401/20115/105782/74392/20732/19143/20460/21418/21815/22084/22323	31
SYCP3 core	GO:0045732	positive regulation of protein catabolic process	48/3485	208/28891	6.39362e-06	0.000339762	0.000259062	23805/23807/74244/20878/213539/224727/12269/107995/26374/77128/93687/27373/66498/77006/56812/13666/14265/56371/56486/64209/246133/72330/16835/210992/332110/26420/218203/68077/53312/18245/71240/80708/100102/20620/12795/106042/19165/19358/56438/30945/105835/50721/56468/56424/216157/21944/211770/232334	48
SYCP3 core	GO:0045786	negative regulation of cell cycle	79/3485	400/28891	6.39526e-06	0.000339762	0.000259062	70681/11787/100504207/11909/20878/20877/68251/107976/11799/12237/12367/219158/12443/12449/101565/107995/12568/12575/12577/12581/67177/269582/52468/53817/104418/268465/193838/319955/76454/14155/17300/56371/192231/66209/66991/100502766/16878/17245/268491/17283/28010/17535/69917/27354/18005/26941/68077/15370/229228/18392/268930/12795/19054/18747/15468/19361/19367/19651/11852/19891/67941/105782/93762…	79
SYCP3 core	GO:0007093	mitotic cell cycle checkpoint signaling	38/3485	151/28891	6.94869e-06	0.000366062	0.000279115	70681/100504207/11909/20877/68251/107976/11799/12237/12443/107995/12575/269582/104418/268465/193838/76454/56371/66209/66991/17535/69917/27354/68077/18392/12795/19367/19891/67941/67629/20460/117229/68592/66131/108989/79263/22137/327799/116733	38
SYCP3 core	GO:0060606	tube closure	31/3485	113/28891	7.33814e-06	0.000383357	0.000292303	11535/12042/14312/12367/105278/12614/17684/68588/54006/13543/230824/81896/30841/108156/17769/100169/106042/18747/19206/19335/19401/20115/105782/74392/20732/19143/20460/21418/21815/22084/22323	31
SYCP3 core	GO:0006164	purine nucleotide biosynthetic process	52/3485	233/28891	7.51205e-06	0.00038733	0.000295332	70025/104111/104110/11513/11541/11564/11636/11637/11674/11947/67126/11951/67942/11950/28080/12048/14450/270076/105446/14919/107766/15444/15930/209176/23918/26395/70456/108156/78914/54405/67130/70316/68342/68198/66046/66218/66377/68197/226646/66454/269614/68263/27402/67763/67375/74023/67680/66052/73095/20848/66592/22333	52
SYCP3 core	GO:0010970	transport along microtubule	43/3485	180/28891	7.56745e-06	0.00038733	0.000295332	56444/12121/75665/212733/14533/73689/232946/117197/18457/71923/237465/12009/76686/71820/213575/103583/14265/17281/15114/68196/15507/81896/55978/67042/16559/16568/100502766/16593/385668/26395/17762/83431/18762/19324/20615/68475/20853/81907/360213/216781/22141/83767/213081	43
SYCP3 core	GO:0030099	myeloid cell differentiation	91/3485	480/28891	7.59956e-06	0.00038733	0.000295332	109711/11479/11655/223690/238247/12367/12768/12577/12608/17684/12985/67087/22083/13829/16418/13828/13856/13871/227358/26379/14063/14082/14104/14151/14159/14284/83554/78926/14461/105446/14724/107173/15289/15402/15404/15405/15416/15902/234836/76527/107817/16477/21847/16598/69188/98386/16878/17089/59003/17886/27419/18023/18032/74443/230721/54624/229615/18771/18996/11757/18750/19152/19165/15170/19401…	91
SYCP3 core	GO:0009259	ribonucleotide metabolic process	73/3485	364/28891	8.1103e-06	0.000410028	0.000312639	11666/329910/70025/104111/104110/11513/11564/11636/11637/11674/11931/11947/67126/11951/67942/11950/28080/11966/12048/69719/12974/51797/13350/56749/74006/64705/14104/66437/14450/270076/105446/14679/102247/14919/15356/208715/23918/26395/78038/70456/108156/192156/54405/67130/70316/68342/68198/66046/66218/66377/68197/226646/66454/230718/213484/64059/269614/207728/18585/68263/27402/19193/19335/67680/6…	73
SYCP3 core	GO:0000075	cell cycle checkpoint signaling	47/3485	204/28891	8.31108e-06	0.000416817	0.000317816	70681/100504207/11909/20878/20877/68251/107976/11799/12237/219158/12443/107995/12575/67177/269582/53817/104418/268465/193838/319955/76454/14155/56371/66209/66991/17535/69917/27354/68077/18392/12795/19361/19367/19891/67941/67629/20460/117229/68592/66131/226591/108989/79263/22137/327799/116733/22768	47
SYCP3 core	GO:2000058	regulation of ubiquitin-dependent protein catabolic process	42/3485	175/28891	8.49216e-06	0.000422519	0.000322163	224650/23807/74244/20878/224727/219158/107995/26374/93687/27373/66498/77006/56812/56371/56486/67903/14673/64209/72330/16792/26420/68077/53312/57320/68833/20620/12795/106042/19165/217341/19358/56438/30945/65019/20115/50721/56468/56424/211770/79263/22215/59025	42
SYCP3 core	GO:0006310	DNA recombination	68/3485	333/28891	8.73457e-06	0.000431158	0.00032875	11461/56456/56249/11628/21681/231855/72103/69885/58208/69928/28135/78412/66233/66341/268465/193838/13870/13871/319955/66362/233908/272551/14958/171506/15193/232210/15289/217216/66209/225280/81601/66991/71890/103537/51812/75178/17350/72199/21761/17535/73247/55993/17688/69917/27354/235587/59004/56420/213389/19361/19364/19891/269400/80886/50721/26972/20926/66962/57765/21423/57321/73679/22042/22210/5…	68
SYCP3 core	GO:0031668	cellular response to extracellular stimulus	58/3485	271/28891	9.06495e-06	0.00044397	0.000338519	11541/11889/11909/11911/74244/56208/17341/71962/12411/12514/12575/93687/66422/13666/13665/319955/14159/15377/56486/78926/14527/14828/81601/21847/70394/66734/67443/76574/56716/17395/100102/14827/18693/18712/235036/19079/19744/58809/74370/140742/230784/20469/76257/72002/66354/20787/20788/27368/21425/22042/14797/22084/58864/54636/66840/52639/22414/230738	58
SYCP3 core	GO:0045911	positive regulation of DNA recombination	23/3485	73/28891	9.22921e-06	0.000448511	0.000341982	11461/56456/66233/13871/319955/66362/233908/15193/232210/81601/66991/71890/103537/17350/72199/21761/73247/59004/213389/57765/22042/22210/64050	23
SYCP3 core	GO:0045862	positive regulation of proteolysis	74/3485	372/28891	9.50751e-06	0.000458482	0.000349584	11684/68318/23807/74244/53313/20878/213539/224727/170770/12042/12122/12424/107995/57255/26374/93687/27373/13063/13067/66498/77006/56812/13638/13666/14082/14103/103583/66437/14265/56371/56486/14810/14824/64209/215114/29816/15289/71955/246133/72330/16792/26420/17196/30060/17283/17886/107607/68077/53312/71240/80708/56330/20620/12795/106042/19165/19358/56438/52377/30945/19823/67941/50721/56468/20680/…	74
SYCP3 core	GO:0043487	regulation of RNA stability	43/3485	182/28891	1.01699e-05	0.000483129	0.000368378	75388/52502/69125/13164/227715/66362/66587/14265/233908/15381/319765/140488/56489/16549/268491/237400/17350/332397/244551/217827/18458/230721/218693/103135/240023/24014/233033/18173/110809/70439/100342/230753/217351/22057/22030/22033/214290/19704/22608/53422/229096/230738/12192	43
SYCP3 core	GO:2000779	regulation of double-strand break repair	34/3485	131/28891	1.01728e-05	0.000483129	0.000368378	11461/56456/69885/77045/78412/66233/29861/319955/233908/15193/81601/66991/71890/103537/72199/21761/73247/107260/68149/235587/59004/59047/56420/19361/19891/269400/80886/50721/226151/20587/68094/66993/57321/64050	34
SYCP3 core	GO:0019693	ribose phosphate metabolic process	74/3485	373/28891	1.04809e-05	0.000494019	0.000376681	11666/329910/70025/104111/104110/11513/11564/11636/11637/11674/11931/11947/67126/11951/67942/11950/28080/11966/12048/69719/12974/51797/13350/56749/74006/64705/14104/66437/14450/270076/105446/14679/102247/14919/15356/208715/23918/26395/78038/70456/108156/192156/54405/67130/70316/68342/68198/66046/66218/66377/68197/226646/66454/230718/213484/64059/269614/207728/18585/68263/27402/19193/67763/19335/6…	74
SYCP3 core	GO:0048706	embryonic skeletal system development	37/3485	148/28891	1.07094e-05	0.000501022	0.00038202	11695/12151/105278/12842/54006/13390/111970/13392/192170/14179/14234/15399/15402/15403/15404/15405/15416/109663/15423/15424/15425/15434/15438/103537/17283/17877/12020/22658/18595/20289/106947/20683/20687/72043/21380/21418/213081	37
SYCP3 core	GO:1902459	positive regulation of stem cell population maintenance	18/3485	50/28891	1.09045e-05	0.000506373	0.000386101	11461/56456/238247/77045/243842/105246/107392/69260/30841/383491/19646/50724/56306/50721/20587/71954/21678/21679	18
SYCP3 core	GO:0071826	protein-RNA complex organization	43/3485	183/28891	1.176e-05	0.000542083	0.000413328	214150/12181/108013/319586/269061/53817/72831/69408/67204/13669/55944/217869/16418/57905/16593/50783/66978/68077/27275/235036/27374/68879/192159/56351/67959/238217/22121/67671/11837/20044/20054/20085/67941/20103/59014/107686/67332/20643/68011/110809/21357/56844/448850	43
SYCP3 core	GO:0031330	negative regulation of cellular catabolic process	45/3485	195/28891	1.22312e-05	0.000559689	0.000426753	12306/56208/75388/12801/13164/13368/71723/227358/320204/14265/233908/15384/15381/319765/140488/56489/230674/269473/268491/76574/56716/66454/217827/218693/78246/66968/67811/69903/74370/75420/18173/110809/20848/70439/100855/100342/230753/22057/22030/22033/19720/22084/67031/22608/53422	45
SYCP3 core	GO:1901990	regulation of mitotic cell cycle phase transition	69/3485	343/28891	1.27149e-05	0.000577607	0.000440415	70681/11461/56456/56317/100504207/20877/68251/107976/77045/12122/11799/12237/12443/107995/12567/12575/12577/12581/108000/219103/269582/52468/104418/29861/13871/76454/56371/15902/66209/66991/381293/69188/17283/231803/28010/723951/17535/116871/69917/27354/68077/18392/12034/12795/216166/19054/15468/15170/19651/19891/67941/74370/20135/20587/68094/66993/67629/20460/68592/21423/27375/108989/79263/22137…	69
SYCP3 core	GO:0051648	vesicle localization	48/3485	214/28891	1.43357e-05	0.000646549	0.000492982	108012/11981/12048/75665/212733/14533/73689/232946/117197/18457/12568/69654/13429/103583/17281/107338/15114/15239/100502766/26395/26412/332110/171531/228785/208943/17921/27419/83431/67898/50907/18762/19329/19324/19339/20224/105782/20528/20615/21754/70612/27096/60409/66682/76510/360213/22088/116733/52639	48
SYCP3 core	GO:0010506	regulation of autophagy	62/3485	300/28891	1.44584e-05	0.000647425	0.00049365	68118/74244/56208/12122/52637/13043/13198/74006/71712/227358/72179/17281/14679/107173/15289/81601/230674/50868/26395/332110/17762/56716/67154/170749/107607/66612/78246/18709/117150/72287/20620/12795/67811/17274/69903/76482/74370/56367/140742/230784/69150/20787/20848/20924/100855/209815/70381/21425/21968/252972/19720/216781/338364/93679/60599/22084/29869/22333/54636/52639/22590/230738	62
SYCP3 core	GO:0002065	columnar/cuboidal epithelial cell differentiation	37/3485	150/28891	1.48136e-05	0.000652489	0.000497511	17341/11865/12608/12724/71228/13393/13796/14104/14173/14179/14367/231580/14461/14464/14561/102247/15402/53626/16871/17283/723884/17831/18023/12020/18096/14912/74561/15379/18420/18508/19401/19726/19744/74370/21380/22326/22411	37
SYCP3 core	GO:0031023	microtubule organizing center organization	37/3485	150/28891	1.48136e-05	0.000652489	0.000497511	20878/207792/12175/71276/232933/12449/56706/101565/219103/225523/12009/28135/216543/234852/66917/230872/103583/30839/14159/15223/231123/219072/230376/16568/100502766/213582/232944/17245/83431/18005/83679/20620/69871/20501/20460/233064/57434	37
SYCP3 core	GO:0030968	endoplasmic reticulum unfolded protein response	22/3485	70/28891	1.49878e-05	0.000652489	0.000497511	23802/11911/17341/12443/12913/77128/13198/77006/116891/70377/100037258/13666/13665/64209/14828/17973/214424/17872/109815/56424/27368/70551	22
SYCP3 core	GO:0090307	mitotic spindle assembly	22/3485	70/28891	1.49878e-05	0.000652489	0.000497511	223921/70681/20877/11799/232933/107995/74201/234852/208092/67300/66991/71819/100502766/16580/16211/213582/78906/18005/67811/106042/13006/108989	22
SYCP3 core	GO:0030902	hindbrain development	42/3485	179/28891	1.53202e-05	0.000662363	0.00050504	11909/74244/12273/12286/12411/12568/12569/12570/76889/14173/17300/14461/14632/14712/14810/15114/15399/14828/16412/16509/30841/381293/26395/77579/27419/332397/18032/18423/18508/71365/11859/18845/18996/19156/19213/19823/233033/105782/20370/15567/69539/68151	42
SYCP3 core	GO:0060828	regulation of canonical Wnt signaling pathway	54/3485	251/28891	1.55104e-05	0.000665991	0.000507806	11538/211383/23802/140577/23805/11865/232560/73739/219158/12842/93687/27373/68588/67087/74256/13144/13198/234130/13653/14173/14371/27041/14632/64297/55978/16469/107515/74775/226154/71890/26401/17292/26941/54644/23988/69217/232941/114604/106042/66743/330096/74499/20680/72043/21886/14797/319998/67020/320587/68667/22210/84092/68151/22411	54
SYCP3 core	GO:1903046	meiotic cell cycle process	52/3485	239/28891	1.5931e-05	0.000679396	0.000518027	100504207/20878/224727/227707/11799/12317/12323/107995/12617/69928/28135/66197/13164/54427/268465/193838/105988/56371/14748/69260/16878/332110/75178/268491/17350/217716/17535/55993/17886/215387/57746/268930/213389/23997/19361/19364/238217/54204/71836/73333/26972/20899/74075/320558/71981/72634/17771/73679/70956/22137/22210/22768	52
SYCP3 core	GO:0006364	rRNA processing	48/3485	215/28891	1.63233e-05	0.000691424	0.000527198	213895/12181/67040/66942/66254/16418/13871/227715/66362/14113/27993/215194/17089/67973/217038/72198/17975/68966/68077/100609/18813/75273/64934/235036/52202/227656/24014/19896/67115/20054/20055/20068/20085/20115/20116/106707/18114/27966/59014/15278/104662/67205/70683/215193/216987/225348/57315/448850	48
SYCP3 core	GO:0010948	negative regulation of cell cycle process	64/3485	314/28891	1.67873e-05	0.000706308	0.000538547	70681/11787/100504207/11909/20878/20877/68251/107976/11799/12237/219158/12443/12449/101565/107995/12575/12581/67177/269582/52468/53817/104418/268465/193838/319955/76454/14155/56371/66209/66991/100502766/16878/17245/17283/28010/17535/69917/27354/18005/68077/18392/268930/12795/19054/15468/19361/19367/19651/19891/67941/93762/67629/20460/117229/68592/66131/226591/108989/79263/22137/327799/116733/1219…	64
SYCP3 core	GO:0032535	regulation of cellular component size	79/3485	411/28891	1.77216e-05	0.000740646	0.000564729	74610/27360/11538/67605/11687/74192/11567/108100/207495/104382/14533/73689/71923/12332/234695/12774/104252/268663/12567/12568/12721/72042/12985/13043/13829/104394/217715/69524/14063/14158/14248/14260/29816/15516/71955/16534/26401/17762/56716/14489/17973/83431/26941/18096/54631/57028/18709/101497/17872/18754/74132/74370/68585/20287/20347/20350/218877/26456/20359/20360/20401/57138/20562/20615/22928…	79
SYCP3 core	GO:0044242	cellular lipid catabolic process	51/3485	234/28891	1.81953e-05	0.000755406	0.000575984	11666/19300/193742/54608/11409/70025/328845/238055/54447/12097/12613/12801/13078/546726/545817/13177/238011/110842/320204/66841/14073/56636/270076/14667/15212/101490/226413/16835/14245/26394/76574/211666/27419/242864/19305/18778/211429/271844/66857/18803/66968/18947/433091/66853/67452/19156/20778/230784/26569/20598/69376	51
SYCP3 core	GO:1901988	negative regulation of cell cycle phase transition	57/3485	271/28891	1.84217e-05	0.000757561	0.000577627	70681/11787/100504207/11909/20878/20877/68251/107976/11799/12237/219158/12443/107995/12575/12581/67177/269582/52468/53817/104418/268465/193838/319955/76454/14155/56371/66209/66991/17283/28010/17535/69917/27354/68077/18392/268930/12795/19054/15468/19361/19367/19651/19891/67941/67629/20460/117229/68592/66131/226591/108989/79263/22137/327799/116733/12192/22768	57
SYCP3 core	GO:0099111	microtubule-based transport	49/3485	222/28891	1.84889e-05	0.000757561	0.000577627	56444/12121/75665/212733/14533/73689/232946/117197/18457/71923/237465/207607/12009/71870/76686/109065/67685/71820/213575/103583/14265/17281/15114/68196/15507/81896/55978/67042/16559/16568/100502766/16593/385668/26395/17762/83431/26941/18762/19324/19726/20615/68475/20853/81907/360213/216781/22141/83767/213081	49
SYCP3 core	GO:0022618	protein-RNA complex assembly	41/3485	175/28891	1.99603e-05	0.000812538	0.000619546	214150/12181/108013/319586/269061/53817/72831/67204/13669/55944/217869/16418/57905/50783/66978/68077/27275/235036/27374/68879/192159/56351/67959/238217/22121/67671/11837/20044/20054/20085/67941/20103/59014/107686/67332/20643/68011/110809/21357/56844/448850	41
SYCP3 core	GO:0007098	centrosome cycle	34/3485	135/28891	2.02509e-05	0.000816239	0.000622367	20878/207792/12175/71276/12449/56706/101565/219103/225523/12009/28135/216543/234852/66917/230872/30839/14159/231123/219072/230376/16568/100502766/213582/232944/17245/83431/18005/83679/20620/69871/20501/20460/233064/57434	34
SYCP3 core	GO:0031146	SCF-dependent proteasomal ubiquitin-dependent protein catabolic process	18/3485	52/28891	2.03116e-05	0.000816239	0.000622367	232566/12449/214931/231863/72179/30840/50788/234684/50760/57443/76454/70611/50762/103583/30838/30839/381293/56438	18
SYCP3 core	GO:0071496	cellular response to external stimulus	67/3485	335/28891	2.04504e-05	0.000816583	0.00062263	11541/11889/11909/11911/74244/56208/17341/71962/12411/12514/12575/12842/93687/66422/13666/13665/319955/14159/15377/56486/78926/14527/14718/56541/14828/81601/16528/21847/70394/66734/67443/76574/100628582/56716/17395/100102/207728/14827/18693/234839/18712/235036/19079/19744/58809/74370/20289/140742/230784/20469/76257/72002/66354/20787/20788/27368/21425/22042/14797/22084/58864/54636/66840/52639/2241…	67
SYCP3 core	GO:1901385	regulation of voltage-gated calcium channel activity	16/3485	43/28891	2.06718e-05	0.000820201	0.000625389	66395/29867/12286/12297/12313/12315/12568/13491/14169/14265/14697/15444/16509/246133/18389/19700	16
SYCP3 core	GO:0051348	negative regulation of transferase activity	55/3485	260/28891	2.15835e-05	0.000850985	0.000648861	11461/11540/67605/213539/66259/12367/12575/12577/208092/66917/12988/13163/15502/100037258/72349/235584/108900/14154/17873/23882/217039/192231/15507/15587/71890/19099/17762/51812/17283/78388/66612/57320/235587/75454/59047/11757/108099/18750/67763/19165/15170/19281/69903/65019/20115/69726/56468/21754/28113/211770/19720/22084/22088/327799/229007	55
SYCP3 core	GO:0009314	response to radiation	82/3485	433/28891	2.17438e-05	0.000851949	0.000649596	70681/68048/108012/232975/20877/68251/107976/170770/12048/12051/231841/319734/12367/219158/12424/12443/12568/12575/12581/110911/11444/26374/12925/12953/74041/54006/67068/13653/13665/13870/13871/319955/14151/14685/14697/14810/15587/109685/15902/55978/66209/16412/81601/19094/26420/17283/17395/17688/116870/69917/234593/73181/20320/13864/18538/18574/18626/18628/69327/12795/18971/19049/19133/19361/193…	82
SYCP3 core	GO:2000060	positive regulation of ubiquitin-dependent protein catabolic process	29/3485	108/28891	2.22209e-05	0.000865235	0.000659726	23807/74244/20878/107995/26374/93687/27373/66498/77006/56812/56371/56486/64209/72330/16792/26420/68077/53312/20620/12795/106042/19165/19358/56438/30945/50721/56468/56424/211770	29
SYCP3 core	GO:0014020	primary neural tube formation	31/3485	119/28891	2.26591e-05	0.00087685	0.000668583	11535/12042/14312/12367/105278/12614/17684/68588/54006/13543/230824/81896/30841/108156/17769/100169/106042/18747/19206/19335/19401/20115/105782/74392/20732/19143/20460/21418/21815/22084/22323	31
SYCP3 core	GO:0071695	anatomical structure maturation	64/3485	317/28891	2.28617e-05	0.000879264	0.000670423	54608/11677/224650/20878/545192/107993/17341/71132/12286/12569/12570/12577/21367/121021/13164/13198/668253/13828/13856/13871/14155/260298/15223/14367/14461/14561/102247/14810/15402/15408/15902/60505/16336/16509/16536/381293/16598/59003/18032/18551/23980/237928/194908/18987/18747/19165/73121/19726/12394/140498/20190/20473/382113/20672/20681/80297/77485/21389/21463/72634/216781/58864/214290/16969	64
SYCP3 core	GO:1902369	negative regulation of RNA catabolic process	25/3485	87/28891	2.3053e-05	0.000881215	0.00067191	75388/13164/71723/14265/233908/15384/15381/319765/140488/56489/268491/217827/218693/75420/18173/110809/70439/100342/230753/22057/22030/22033/67031/22608/53422	25
SYCP3 core	GO:0006661	phosphatidylinositol biosynthetic process	28/3485	103/28891	2.3897e-05	0.000907941	0.000692289	56208/12700/56077/13481/14173/27399/76500/233011/84095/18700/18701/433931/110417/67556/78928/230801/66268/239827/18707/18709/117150/18717/26457/12703/12702/56468/225049/234729	28
SYCP3 core	GO:0047496	vesicle transport along microtubule	17/3485	48/28891	2.43854e-05	0.000920916	0.000702182	75665/212733/14533/73689/232946/117197/18457/103583/17281/15114/100502766/26395/83431/18762/19324/20615/360213	17
SYCP3 core	GO:0032434	regulation of proteasomal ubiquitin-dependent protein catabolic process	35/3485	142/28891	2.52981e-05	0.000949665	0.000724102	23807/74244/20878/224727/219158/107995/26374/93687/27373/66498/77006/56812/56371/56486/67903/14673/64209/72330/26420/68077/53312/57320/20620/12795/106042/19165/19358/56438/30945/50721/56468/56424/211770/79263/59025	35
SYCP3 core	GO:0036503	ERAD pathway	29/3485	109/28891	2.682e-05	0.0010008	0.000763094	23802/224727/75770/12317/67163/116891/70377/56709/56812/13666/76577/50760/50762/239554/64209/14828/104771/66740/227619/52377/75212/64136/20338/109815/68292/56424/74126/216157/59025	29
SYCP3 core	GO:0006816	calcium ion transport	87/3485	469/28891	2.76952e-05	0.00102314	0.000780126	11421/11540/66395/11931/11937/53313/170770/17341/29867/12286/12289/56808/319734/12297/12300/140723/12313/12315/12323/12768/12774/22295/12568/11438/11444/12721/213573/12913/13057/13198/74006/13491/13856/14065/14103/14169/14173/14265/66092/14652/14678/14697/14724/14810/14814/68312/15114/26558/15444/16163/16439/16440/71912/16509/246133/16534/14767/18389/231602/18438/80708/18796/18803/269615/19056/18…	87
SYCP3 core	GO:0002070	epithelial cell maturation	12/3485	27/28891	2.80536e-05	0.00102314	0.000780126	11677/17341/14155/14367/14461/14561/102247/15402/15408/16509/19726/20473	12
SYCP3 core	GO:0015711	organic anion transport	82/3485	436/28891	2.80715e-05	0.00102314	0.000780126	11666/19300/11421/11540/11847/54208/11998/12286/12351/12424/13491/227358/66437/67903/108068/16412/26420/68294/73822/76574/17319/70456/18023/26941/18778/26970/271844/67452/216974/19156/58887/94279/94280/94281/231290/18173/237831/56643/20501/216867/69309/80879/57274/228993/20521/108114/20522/27376/67863/67283/227731/73333/208638/73095/224661/26457/26569/20527/20528/56017/24060/58246/215335/72055/76…	82
SYCP3 core	GO:0051090	regulation of DNA-binding transcription factor activity	82/3485	436/28891	2.80715e-05	0.00102314	0.000780126	77596/16800/11909/12042/12051/107392/12289/70312/170720/12913/12985/67087/74256/13078/13198/77006/13543/14158/15223/14581/15110/55927/319594/15901/15902/56489/16478/50868/381810/16975/223664/71890/17283/67154/14489/74039/18032/18036/243910/18038/268857/107607/57320/12034/59004/18712/18996/21672/11757/18762/101540/15468/26443/19206/19223/19227/24105/69159/72388/66743/170799/20587/20375/20848/21335…	82
SYCP3 core	GO:0035967	cellular response to topologically incorrect protein	28/3485	104/28891	2.89727e-05	0.00104543	0.000797125	23802/11911/224727/17341/12443/12913/77128/13163/13198/77006/116891/70377/56709/100037258/13666/13665/64209/14828/17973/214424/17872/70294/64136/109815/56424/27368/110213/70551	28
SYCP3 core	GO:0009150	purine ribonucleotide metabolic process	68/3485	345/28891	2.90167e-05	0.00104543	0.000797125	11666/329910/70025/104111/104110/11513/11564/11636/11637/11674/11931/11947/67126/11951/67942/11950/28080/11966/12048/12974/13350/74006/14104/66437/14450/270076/105446/14679/102247/14919/15356/208715/23918/26395/78038/70456/108156/192156/54405/67130/70316/68342/68198/66046/66218/66377/68197/226646/66454/230718/213484/64059/269614/207728/18585/68263/27402/19193/19335/67680/66052/227731/73095/20848/…	68
SYCP3 core	GO:0034620	cellular response to unfolded protein	24/3485	83/28891	2.9764e-05	0.00106623	0.000812982	23802/11911/17341/12443/12913/77128/13163/13198/77006/116891/70377/100037258/13666/13665/64209/14828/17973/214424/17872/109815/56424/27368/110213/70551	24
SYCP3 core	GO:0043414	macromolecule methylation	48/3485	220/28891	3.06422e-05	0.00108271	0.000825543	238247/54343/116848/75284/12151/104836/66254/54427/68190/68043/320204/14113/56802/100503872/69612/69188/51812/231803/52686/67099/76781/217038/23942/100609/66617/18508/228866/383491/213389/15468/27374/213464/229700/109095/208043/224440/93762/69726/67332/52615/212728/15278/70152/393082/668178/108943/328162/57773	48
SYCP3 core	GO:0042058	regulation of epidermal growth factor receptor signaling pathway	20/3485	63/28891	3.06843e-05	0.00108271	0.000825543	208092/227333/72349/14103/14158/15114/215114/29816/17395/73711/78388/19165/13650/217344/70294/192192/56468/21418/22088/229007	20
SYCP3 core	GO:0009141	nucleoside triphosphate metabolic process	42/3485	184/28891	3.08465e-05	0.00108271	0.000825543	11636/11637/11674/11931/11947/67126/11951/67942/11950/28080/11966/12048/69719/51797/66422/74006/110074/66437/14679/23918/26395/54405/67130/70316/68342/68198/66046/66218/66377/68197/226646/66454/214254/75686/19335/67680/66052/227731/20848/66592/237336/22245	42
SYCP3 core	GO:0030705	cytoskeleton-dependent intracellular transport	47/3485	214/28891	3.09147e-05	0.00108271	0.000825543	56444/12121/75665/212733/14533/73689/232946/117197/18457/71923/237465/12009/76686/71820/213575/103583/14265/17281/15114/170833/68196/15507/81896/55978/67042/16559/16568/100502766/16593/385668/26395/17762/208943/17921/83431/106042/18762/19324/20615/68475/20853/81907/360213/216781/22141/83767/213081	47
SYCP3 core	GO:0010569	regulation of double-strand break repair via homologous recombination	22/3485	73/28891	3.12247e-05	0.00108749	0.000829189	11461/56456/66233/319955/233908/15193/81601/66991/71890/103537/72199/21761/73247/59004/56420/19361/19891/269400/80886/50721/57321/64050	22
SYCP3 core	GO:0016050	vesicle organization	70/3485	359/28891	3.21466e-05	0.00111341	0.000848954	14339/11736/11767/108012/11966/100317/545192/14533/73689/232946/117197/18457/12490/234852/208092/12721/13385/235567/13429/13446/14103/107338/14679/53334/170833/16509/332110/116870/17921/67898/231717/84095/72287/353047/50907/68365/19324/19376/270160/19339/19344/17274/52898/20224/27054/207352/77371/20528/20615/69982/100226/20907/56216/237336/73122/21968/27096/60409/66682/76510/22088/382018/75083/84…	70
SYCP3 core	GO:0006983	ER overload response	8/3485	13/28891	3.25874e-05	0.00112247	0.000855866	12122/67163/13198/13666/14828/108954/109815/68944	8
SYCP3 core	GO:0051053	negative regulation of DNA metabolic process	35/3485	144/28891	3.46832e-05	0.00118814	0.000905932	497652/74244/69885/12575/67177/78412/13368/22791/54427/238011/13870/319955/14958/171506/15381/81601/71890/332110/51812/17283/17350/17688/27354/227737/66454/107260/68149/235587/269400/80886/57321/28113/66131/21849/22130	35
SYCP3 core	GO:0016072	rRNA metabolic process	53/3485	252/28891	3.55401e-05	0.00121088	0.000923271	213895/12181/67040/66942/21945/66254/16418/13871/319955/227715/66362/14113/27993/75678/215194/17089/67973/217038/72198/17975/68966/68077/100609/18813/75273/64934/235036/52202/227656/24014/19896/67115/20054/20055/20068/20085/20115/20116/106707/18114/27966/59014/20587/15278/21969/104662/67205/70683/215193/216987/225348/57315/448850	53
SYCP3 core	GO:0001558	regulation of cell growth	85/3485	459/28891	3.62385e-05	0.001228	0.000936325	11479/11490/68465/11538/67645/11998/104382/170770/231841/232560/219158/12774/268663/12568/12575/12581/68567/240058/12913/13043/13057/53817/116891/56812/22791/106389/217715/227715/54616/78926/15193/15587/76500/71955/20403/107250/30841/381293/83409/71890/17762/76574/56716/14489/332397/83431/18096/74116/23988/235036/217124/72843/74132/74370/68585/20347/20350/218877/26456/20359/20360/55942/58172/1707…	85
SYCP3 core	GO:0090630	activation of GTPase activity	27/3485	100/28891	3.77798e-05	0.00127334	0.0009709	216439/23805/239027/213649/217869/15223/66790/244654/83431/102075/110351/105782/52850/105835/20469/74206/26569/103724/108995/100855/207592/233204/209815/74694/54610/71310/21844	27
SYCP3 core	GO:1901607	alpha-amino acid biosynthetic process	19/3485	59/28891	3.84839e-05	0.00128374	0.000978831	56454/11898/12036/69719/12411/14598/14660/216456/14718/66902/108156/17769/217214/18478/57320/209027/257635/20768/108037	19
SYCP3 core	GO:0043393	regulation of protein binding	49/3485	228/28891	3.8498e-05	0.00128374	0.000978831	11421/11461/11490/11538/11603/14339/23802/12306/53313/20878/20877/213539/232560/12568/12575/12933/12985/68588/67087/13063/74256/56812/13666/98053/29816/15516/15901/76500/16848/67443/100732/17395/73181/57320/100102/22113/23988/20620/67784/67811/19165/66993/20615/56424/21844/14797/110213/217356/21849	49
SYCP3 core	GO:0072175	epithelial tube formation	39/3485	168/28891	3.90646e-05	0.00129575	0.000987984	11535/12042/14312/12367/105278/12614/17684/12850/68588/54006/13543/14173/14179/230824/15110/81896/30841/105450/108156/17769/100169/18707/106042/18747/19206/19335/19401/20115/105782/20681/74392/20732/19143/20460/21418/21815/22084/22323/22420	39
SYCP3 core	GO:1901184	regulation of ERBB signaling pathway	21/3485	69/28891	3.98652e-05	0.00130486	0.000994935	208092/227333/72349/14103/14158/15114/215114/29816/17395/73711/78388/19165/13650/217344/70294/68585/192192/56468/21418/22088/229007	21
SYCP3 core	GO:0009260	ribonucleotide biosynthetic process	46/3485	210/28891	3.99639e-05	0.00130486	0.000994935	70025/104111/104110/11513/11564/11636/11637/11674/11947/67126/11951/67942/11950/28080/12048/69719/51797/56749/14450/270076/105446/14919/23918/26395/70456/108156/54405/67130/70316/68342/68198/66046/66218/66377/68197/226646/269614/68263/27402/67680/66052/73095/20848/66592/22245/22333	46
SYCP3 core	GO:0043524	negative regulation of neuron apoptotic process	46/3485	210/28891	3.99639e-05	0.00130486	0.000994935	11538/11540/216439/11911/74244/12048/11799/12273/12286/12443/12608/12804/12721/13390/13002/13857/14179/14265/14371/14652/14810/14824/15516/15505/30841/381293/73181/18032/66454/78405/57320/93708/23988/67784/18996/21672/11757/209027/104307/20287/21418/59016/22226/22228/277432/57434	46
SYCP3 core	GO:0021915	neural tube development	44/3485	198/28891	4.04232e-05	0.00131302	0.00100116	11535/12042/12151/14312/12367/73739/105278/12614/17684/12850/68588/54006/13543/14179/230824/81896/81601/30841/16568/108156/17769/18508/100169/18845/106042/18747/19165/19206/19335/19401/66743/20115/105782/74392/20732/19143/20460/21418/21815/66910/22084/22323/213081/12192	44
SYCP3 core	GO:0051261	protein depolymerization	32/3485	128/28891	4.08885e-05	0.00131341	0.00100145	27360/23805/16801/16800/11567/12332/234695/80986/13829/14063/14248/231580/78926/237891/73804/270058/171580/17318/14489/380969/17997/57028/20401/74392/20740/20741/16765/225115/63873/22349/22351/116733	32
SYCP3 core	GO:0030111	regulation of Wnt signaling pathway	64/3485	323/28891	4.15174e-05	0.00131341	0.00100145	11538/211383/23802/140577/23805/11865/232560/73739/219158/12842/93687/27373/68588/67087/74256/13144/13198/234130/13653/14173/14371/27041/14632/64297/15248/55978/16469/107515/74775/226154/71890/26401/17292/73181/26941/54644/23988/69217/232941/114604/106042/66743/219134/330096/20473/74499/20680/72043/21844/21886/14797/319998/381259/67020/320587/68667/22084/22210/84092/232334/24117/68151/22411/80707	64
SYCP3 core	GO:0016054	organic acid catabolic process	51/3485	241/28891	4.16534e-05	0.00131341	0.00100145	11666/19300/54608/66948/11409/70025/328845/107747/212647/11847/12036/12039/12411/12801/546726/545817/13177/110842/320204/66841/14073/14317/270076/14660/216456/14718/14874/15212/15356/15445/75731/15930/209176/14245/78038/76574/56174/18242/18478/19305/19193/66968/56189/67375/192166/257635/230784/108037/20501/80879/26569	51
SYCP3 core	GO:0046395	carboxylic acid catabolic process	51/3485	241/28891	4.16534e-05	0.00131341	0.00100145	11666/19300/54608/66948/11409/70025/328845/107747/212647/11847/12036/12039/12411/12801/546726/545817/13177/110842/320204/66841/14073/14317/270076/14660/216456/14718/14874/15212/15356/15445/75731/15930/209176/14245/78038/76574/56174/18242/18478/19305/19193/66968/56189/67375/192166/257635/230784/108037/20501/80879/26569	51
SYCP3 core	GO:0048705	skeletal system morphogenesis	55/3485	266/28891	4.20372e-05	0.00131341	0.00100145	11647/11695/11909/12151/12411/17684/12842/12845/215418/111970/13392/192170/14179/14260/14284/17300/14234/791364/15399/15402/15404/15405/15416/109663/15423/15434/15438/15587/16776/16998/17180/17283/17877/18032/12020/22658/18595/237928/19227/19335/19401/73121/20289/12406/106947/21380/21387/21418/66910/231633/63873/22255/213081/80707/414758	55
SYCP3 core	GO:0000375	RNA splicing, via transesterification reactions	61/3485	304/28891	4.23086e-05	0.00131341	0.00100145	227707/68183/12261/70312/108013/319586/67480/67040/74351/68278/53817/69192/69408/192170/14265/15381/15388/57905/107817/50783/66978/17149/72289/67532/17975/27374/230596/56194/68879/192159/67959/229700/109095/76938/73713/329207/67225/19826/66880/22668/107701/66125/72002/78372/20637/107686/67332/20643/68011/66354/51796/75956/110809/20382/68592/230753/21841/20462/56844/27366/16969	61
SYCP3 core	GO:0000377	RNA splicing, via transesterification reactions with bulged adenosine as nucleophile	61/3485	304/28891	4.23086e-05	0.00131341	0.00100145	227707/68183/12261/70312/108013/319586/67480/67040/74351/68278/53817/69192/69408/192170/14265/15381/15388/57905/107817/50783/66978/17149/72289/67532/17975/27374/230596/56194/68879/192159/67959/229700/109095/76938/73713/329207/67225/19826/66880/22668/107701/66125/72002/78372/20637/107686/67332/20643/68011/66354/51796/75956/110809/20382/68592/230753/21841/20462/56844/27366/16969	61
SYCP3 core	GO:0000398	mRNA splicing, via spliceosome	61/3485	304/28891	4.23086e-05	0.00131341	0.00100145	227707/68183/12261/70312/108013/319586/67480/67040/74351/68278/53817/69192/69408/192170/14265/15381/15388/57905/107817/50783/66978/17149/72289/67532/17975/27374/230596/56194/68879/192159/67959/229700/109095/76938/73713/329207/67225/19826/66880/22668/107701/66125/72002/78372/20637/107686/67332/20643/68011/66354/51796/75956/110809/20382/68592/230753/21841/20462/56844/27366/16969	61
SYCP3 core	GO:0031331	positive regulation of cellular catabolic process	68/3485	349/28891	4.23207e-05	0.00131341	0.00100145	11666/68118/74244/56208/12122/69125/13198/238011/227715/66362/56636/17281/14464/14679/15289/81601/16549/16792/16835/26395/237400/17350/56716/67154/332397/244551/107607/66612/18458/80708/218693/103135/100102/117150/72287/66968/20620/12795/240023/66853/74370/233033/56367/140742/230784/69150/20924/21425/217351/22057/21968/252972/216781/338364/93679/60599/22084/214290/29869/19704/22333/54636/52639/22…	68
SYCP3 core	GO:0043244	regulation of protein-containing complex disassembly	33/3485	134/28891	4.32512e-05	0.00133568	0.00101843	27360/23805/16800/11567/12332/234695/80986/13829/276770/14063/14248/17281/78926/237891/270058/17318/14489/57028/78246/224432/20401/319278/74392/20740/20741/225115/209815/70381/21968/63873/19704/22349/22351	33
SYCP3 core	GO:0198738	cell-cell signaling by wnt	85/3485	462/28891	4.60775e-05	0.00141598	0.00107966	11538/211383/23802/140577/23805/11865/67488/232560/73739/219158/12443/12614/12842/93687/27373/68588/67087/22083/74256/13144/13198/234130/13393/13543/13653/103583/30838/14173/14367/14371/27041/14632/64297/230824/14773/15248/55978/16469/107515/74775/226154/71890/26401/67943/17292/387177/73181/26941/54644/54624/59004/23988/69217/232941/114604/106042/104831/68911/66743/219134/330096/20473/74499/20680…	85
SYCP3 core	GO:0060070	canonical Wnt signaling pathway	61/3485	305/28891	4.67562e-05	0.00142983	0.00109022	11538/211383/23802/140577/23805/11865/232560/73739/219158/12842/93687/27373/68588/67087/74256/13144/13198/234130/13543/13653/14173/14367/14371/27041/14632/64297/55978/16469/107515/74775/226154/71890/26401/17292/26941/54644/23988/69217/232941/114604/106042/68911/66743/330096/74499/20680/72043/21886/14797/319998/67020/320587/68667/22210/84092/68151/22409/22411/22414/22420/20890	61
SYCP3 core	GO:0046488	phosphatidylinositol metabolic process	35/3485	146/28891	4.71361e-05	0.00143445	0.00109374	56208/12700/56077/13481/14173/64436/101490/27399/76500/233011/170749/84095/18700/18701/433931/110417/67556/78928/230801/66268/239827/18707/18709/117150/18717/18796/18803/269615/83493/26457/12703/12702/56468/225049/234729	35
SYCP3 core	GO:0007611	learning or memory	65/3485	331/28891	4.82507e-05	0.00146127	0.00111419	223921/104111/77596/11538/108012/68318/67979/232975/12096/12097/66259/12367/12424/12568/11444/71722/12801/13048/54006/67685/13491/13653/14156/14371/14652/14667/14810/268934/55978/16412/16440/16536/16835/17762/234593/73181/18032/20320/18203/78405/18389/67869/214230/18508/18574/20620/19049/18750/18762/19165/20203/20287/210274/57138/20528/15567/432572/268354/21823/68667/231380/22215/22226/22333/29813	65
SYCP3 core	GO:0001892	embryonic placenta development	30/3485	118/28891	5.00542e-05	0.00150835	0.00115009	11535/12577/12608/17684/14367/14461/217039/14622/15110/16477/16691/16878/26395/18022/22113/20613/12702/20670/20683/20687/20732/19143/214292/24075/73679/21425/21849/238328/12192/243905	30
SYCP3 core	GO:0046390	ribose phosphate biosynthetic process	47/3485	218/28891	5.03868e-05	0.00150835	0.00115009	70025/104111/104110/11513/11564/11636/11637/11674/11947/67126/11951/67942/11950/28080/12048/69719/51797/56749/14450/270076/105446/14919/23918/26395/70456/108156/54405/67130/70316/68342/68198/66046/66218/66377/68197/226646/269614/68263/27402/67763/67680/66052/73095/20848/66592/22245/22333	47
SYCP3 core	GO:0032206	positive regulation of telomere maintenance	21/3485	70/28891	5.0527e-05	0.00150835	0.00115009	497652/56456/56249/20877/12461/12462/13870/225280/332110/51812/17535/69917/27354/18005/59047/269400/50721/21748/57321/28113/22632	21
SYCP3 core	GO:0050890	cognition	71/3485	371/28891	5.29342e-05	0.00157272	0.00119917	223921/104111/77596/11538/108012/68318/67979/232975/12096/12097/12273/66259/12367/12424/12568/11438/11444/71722/12801/13048/54006/67685/13491/13653/14156/14371/14652/14667/14790/14810/268934/71828/55978/16412/16440/16536/16835/17762/76574/234593/73181/18032/20320/100609/18203/78405/18389/67869/214230/18508/18574/20620/19049/18750/18762/19165/20203/20287/210274/57138/20528/15567/432572/268354/2182…	71
SYCP3 core	GO:2000781	positive regulation of double-strand break repair	24/3485	86/28891	5.61368e-05	0.00166001	0.00126573	11461/56456/77045/66233/29861/319955/233908/15193/81601/66991/71890/103537/72199/21761/73247/235587/59004/59047/50721/226151/20587/68094/66993/64050	24
SYCP3 core	GO:0046467	membrane lipid biosynthetic process	33/3485	136/28891	5.92749e-05	0.00173389	0.00132206	320095/215493/23801/54447/74244/54218/14421/57370/76893/71949/70059/13481/238011/57874/66775/66612/18618/18700/18701/433931/110417/67556/78928/230801/66268/239827/433091/109232/20598/104725/20448/50935/68952	33
SYCP3 core	GO:0006305	DNA alkylation	17/3485	51/28891	5.9465e-05	0.00173389	0.00132206	238247/54343/116848/12151/54427/68190/56802/69188/76781/23942/18508/383491/27374/93762/70152/393082/668178	17
SYCP3 core	GO:0006306	DNA methylation	17/3485	51/28891	5.9465e-05	0.00173389	0.00132206	238247/54343/116848/12151/54427/68190/56802/69188/76781/23942/18508/383491/27374/93762/70152/393082/668178	17
SYCP3 core	GO:0061640	cytoskeleton-dependent cytokinesis	28/3485	108/28891	6.05133e-05	0.00175629	0.00133914	72041/20877/11799/234852/208092/80986/13163/29875/71955/23922/71819/78267/213582/77579/67811/11852/11853/54204/103080/24050/18951/235072/53860/71836/16765/28105/84092/116733	28
SYCP3 core	GO:1901873	regulation of post-translational protein modification	59/3485	295/28891	6.16243e-05	0.00178029	0.00135744	74244/213539/116848/12042/11799/107995/12568/28135/13163/100737/15502/56812/13653/319955/208836/70611/56371/56486/14461/56310/64209/15353/100503872/14828/69612/72330/16792/71890/332110/26420/51812/116870/268857/68077/57320/67898/78246/229615/59004/23988/106042/18754/19165/56438/65019/20115/93762/244666/56424/69216/66855/57783/54473/211770/22210/22196/22215/327799/230738	59
SYCP3 core	GO:0031076	embryonic camera-type eye development	15/3485	42/28891	6.49997e-05	0.00186919	0.00142522	105278/17684/14367/81896/30841/18508/100169/333654/19401/20473/20683/20687/21418/21823/213081	15
SYCP3 core	GO:0016055	Wnt signaling pathway	84/3485	460/28891	6.66494e-05	0.00190788	0.00145472	11538/211383/23802/140577/23805/11865/67488/232560/73739/219158/12443/12614/12842/93687/27373/68588/67087/22083/74256/13144/13198/234130/13393/13543/13653/103583/30838/14173/14367/14371/27041/14632/64297/230824/14773/15248/55978/16469/107515/74775/226154/71890/26401/67943/17292/387177/73181/26941/54644/54624/59004/23988/69217/232941/114604/106042/68911/66743/219134/330096/20473/74499/20680/72043/…	84
SYCP3 core	GO:0000279	M phase	8/3485	14/28891	6.79627e-05	0.00192787	0.00146996	107995/17350/18023/57746/26972/671232/22137/22210	8
SYCP3 core	GO:0098762	meiotic cell cycle phase	8/3485	14/28891	6.79627e-05	0.00192787	0.00146996	107995/17350/18023/57746/26972/671232/22137/22210	8
SYCP3 core	GO:0032259	methylation	56/3485	277/28891	6.88828e-05	0.00194516	0.00148315	238247/107626/54343/116848/75284/12151/104836/66254/54427/68190/68043/320204/14113/56802/100503872/69612/69188/51812/231803/52686/67099/76781/217038/23942/66902/100609/66617/18508/228866/18618/18948/383491/114604/72843/213389/15468/27374/213464/229700/109095/208043/224440/93762/69726/319822/67332/52615/212728/15278/70152/393082/668178/71664/108943/328162/57773	56
SYCP3 core	GO:0046434	organophosphate catabolic process	34/3485	143/28891	7.15474e-05	0.00201135	0.00153362	11666/193742/70025/76025/12799/66422/64705/110074/238011/12497/105446/101490/16835/242864/17969/230718/103850/214254/75686/213484/269614/207728/18585/57028/18778/211429/271844/66857/18803/18947/67452/20778/20598/231903	34
SYCP3 core	GO:0006605	protein targeting	60/3485	303/28891	7.21044e-05	0.00201796	0.00153866	75311/54208/224727/56208/12122/12297/12300/12568/12569/72170/13829/52838/66437/56495/67903/14652/17714/15114/64209/15239/15444/14828/16509/16792/17113/75734/171531/270096/17938/192950/269113/56330/103737/18633/19305/18693/75387/20787/66384/27058/13830/30055/21855/69773/66525/67952/223696/67145/53333/28185/330192/107305/116733/209018/77254/503610/245308/238331/332175/218441	60
SYCP3 core	GO:0016032	viral process	64/3485	329/28891	7.33854e-05	0.00204468	0.00155903	11628/73683/74244/100317/11998/12048/12121/12215/234852/208092/12913/100310872/13627/13669/55944/66085/53356/72179/14265/110355/57874/192231/15289/15587/68713/71955/26401/270096/17535/73711/17858/27354/246727/18453/218693/18521/19035/19324/19358/52898/24014/319278/17254/20587/66354/20683/20732/20853/13830/21357/218850/50528/252972/94091/74735/19720/21849/216781/93679/22088/330192/116733/230738/67…	64
SYCP3 core	GO:1905168	positive regulation of double-strand break repair via homologous recombination	14/3485	38/28891	7.6615e-05	0.00212522	0.00162044	11461/56456/66233/319955/233908/15193/81601/66991/103537/72199/21761/73247/59004/64050	14
SYCP3 core	GO:0006403	RNA localization	39/3485	173/28891	7.74294e-05	0.00213161	0.00162531	223921/54194/21681/12461/12626/66511/68278/53817/192170/223527/14113/14265/15384/319765/140488/16549/16211/17149/17762/217827/103468/269113/19069/71805/53319/68879/109095/66118/20492/110809/20853/20926/67952/108989/22608/22632/12192/29813/448850	39
SYCP3 core	GO:0001841	neural tube formation	32/3485	132/28891	7.75254e-05	0.00213161	0.00162531	11535/12042/14312/12367/105278/12614/17684/12850/68588/54006/13543/230824/81896/30841/108156/17769/100169/106042/18747/19206/19335/19401/20115/105782/74392/20732/19143/20460/21418/21815/22084/22323	32
SYCP3 core	GO:1903332	regulation of protein folding	7/3485	11/28891	7.82448e-05	0.00214199	0.00163323	56812/14824/56330/68833/14827/12304/80294	7
SYCP3 core	GO:0043547	positive regulation of GTPase activity	52/3485	253/28891	7.87428e-05	0.00214625	0.00163648	216439/11603/23805/239027/544817/213649/20305/105445/13543/217869/14063/15223/14697/230824/66790/16412/26395/244654/270163/17925/83431/23988/102075/19152/74998/110351/70727/320292/19395/233046/71746/50782/19734/105782/52850/105835/20401/20469/74206/26569/103724/108995/100855/207592/233204/209815/74694/54610/71310/21844/22084/22411	52
SYCP3 core	GO:0048511	rhythmic process	62/3485	317/28891	8.01995e-05	0.00217276	0.00165669	11540/56436/11898/11911/74244/11865/272322/219158/12568/12569/11444/12953/27373/13170/74006/13491/13653/103583/14601/269604/14810/110355/84653/15901/15902/23918/81601/75605/21847/107515/26420/116870/17773/17886/27419/18034/433292/13864/26423/18389/18595/18626/18628/57746/27374/246691/66645/19885/12394/50721/20473/15567/74434/20683/20787/20850/230753/21969/22215/53376/217369/69376	62
SYCP3 core	GO:0006979	response to oxidative stress	73/3485	389/28891	8.04083e-05	0.00217276	0.00165669	11666/11677/11671/11909/11911/74244/11927/11865/12367/14004/72170/11438/12850/13078/74041/13665/13857/13870/13871/319955/66841/14088/14158/14179/207182/14611/110355/15507/15587/216850/50868/26395/26420/17395/27419/67130/226646/18023/214254/57320/22658/18595/103737/19305/12795/59047/67452/108954/21672/11757/54683/18750/19156/19173/209027/19663/11852/74777/109815/140742/230784/269356/20683/76650/59…	73
SYCP3 core	GO:0072384	organelle transport along microtubule	24/3485	88/28891	8.38143e-05	0.00225507	0.00171945	56444/12121/75665/212733/14533/73689/232946/117197/18457/71923/103583/17281/15114/68196/100502766/26395/17762/83431/18762/19324/20615/360213/216781/83767	24
SYCP3 core	GO:0030218	erythrocyte differentiation	36/3485	156/28891	8.6392e-05	0.00231449	0.00176476	11479/11655/223690/238247/12367/17684/13829/13828/13856/13871/14151/78926/14461/15402/15902/107817/16598/69188/17089/59003/18023/74443/18771/217864/20044/20085/208638/20683/20687/20375/20848/20850/21423/216781/16969/12192	36
SYCP3 core	GO:0010563	negative regulation of phosphorus metabolic process	79/3485	430/28891	8.78033e-05	0.00233237	0.00177839	11461/11538/11540/67605/70312/66259/12367/12575/12577/12581/208092/66917/12953/12988/52468/13163/13829/15502/100037258/72349/235584/56205/108900/14154/66437/17873/23882/217039/14678/110355/192231/15444/15507/15587/101490/53626/29875/210992/14245/19099/17762/17283/171580/78388/17973/57320/18508/23980/76497/17872/108954/19049/69871/217124/11757/108099/18750/18762/67763/19165/15170/19281/69903/74023…	79
SYCP3 core	GO:0045936	negative regulation of phosphate metabolic process	79/3485	430/28891	8.78033e-05	0.00233237	0.00177839	11461/11538/11540/67605/70312/66259/12367/12575/12577/12581/208092/66917/12953/12988/52468/13163/13829/15502/100037258/72349/235584/56205/108900/14154/66437/17873/23882/217039/14678/110355/192231/15444/15507/15587/101490/53626/29875/210992/14245/19099/17762/17283/171580/78388/17973/57320/18508/23980/76497/17872/108954/19049/69871/217124/11757/108099/18750/18762/67763/19165/15170/19281/69903/74023…	79
SYCP3 core	GO:0006984	ER-nucleus signaling pathway	15/3485	43/28891	8.87468e-05	0.00233762	0.00178239	23802/11911/12122/67163/13198/13666/13665/14828/17973/108954/235623/109815/20787/20788/68944	15
SYCP3 core	GO:0072348	sulfur compound transport	15/3485	43/28891	8.87468e-05	0.00233762	0.00178239	73822/18023/116914/27376/67863/67283/268512/224661/26457/215335/17254/215113/70129/330064/30962	15
SYCP3 core	GO:0030433	ubiquitin-dependent ERAD pathway	23/3485	83/28891	8.95101e-05	0.00234786	0.0017902	23802/224727/12317/67163/116891/70377/56812/13666/76577/50760/50762/239554/64209/14828/104771/66740/227619/75212/109815/68292/56424/74126/59025	23
SYCP3 core	GO:0009743	response to carbohydrate	47/3485	223/28891	9.02552e-05	0.00235754	0.00179758	238055/74244/545192/11799/75770/67389/12289/66259/12367/67177/13653/217715/223527/54616/353155/14652/110355/67767/81601/50868/16548/378435/387187/70456/17886/17932/27419/231602/110385/18641/19056/18747/18750/18754/623503/74998/52055/19376/230784/56485/20587/20787/21844/20462/68667/22228/12192	47
SYCP3 core	GO:0007015	actin filament organization	85/3485	471/28891	9.23222e-05	0.0023919	0.00182378	109711/27360/11687/99889/102098/16800/11867/74192/11567/108100/207495/12331/12332/234695/104252/68178/12721/235431/72042/12985/13043/13829/69524/56226/14063/14158/14248/14260/14086/78926/237891/237436/71584/215114/29816/15901/29875/16419/66991/70394/18826/67803/71890/26401/17357/171580/56716/27361/14489/77579/17886/208943/17921/17973/54631/57028/18693/18709/101497/233977/217124/18754/19200/73121/…	85
SYCP3 core	GO:0002064	epithelial cell development	50/3485	242/28891	9.3153e-05	0.0023919	0.00182378	56436/11677/238247/11911/58208/107993/17341/11865/386463/104394/14063/14104/14155/14284/14234/14367/231580/14461/14561/102247/319197/73940/15402/15408/15901/53626/16509/69073/26401/723884/17831/12020/15379/72333/18508/207728/19156/19401/19726/19744/105782/20469/74206/20473/232156/20672/20681/19143/21418/27375	50
SYCP3 core	GO:1901386	negative regulation of voltage-gated calcium channel activity	9/3485	18/28891	9.33458e-05	0.0023919	0.00182378	29867/12297/12313/12315/13491/14265/14697/18389/19700	9
SYCP3 core	GO:0050684	regulation of mRNA processing	33/3485	139/28891	9.34784e-05	0.0023919	0.00182378	12261/108013/319586/67040/192170/14265/15388/107817/17149/72289/17975/18459/54624/27374/67959/229700/109095/73713/19826/22668/107701/72002/66660/20637/66354/51796/20382/20926/230753/21841/20462/16969/12192	33
SYCP3 core	GO:0061982	meiosis I cell cycle process	33/3485	139/28891	9.34784e-05	0.0023919	0.00182378	20878/224727/227707/11799/107995/12617/69928/28135/66197/54427/268465/193838/105988/69260/332110/75178/268491/17350/217716/17535/55993/57746/268930/213389/23997/19361/19364/238217/73333/26972/74075/73679/22210	33
SYCP3 core	GO:0043087	regulation of GTPase activity	66/3485	345/28891	9.60792e-05	0.00244846	0.0018669	231821/216439/11603/23805/239027/544817/213649/20305/72278/105445/13543/100310872/13665/217869/13845/14063/15223/14697/230824/66790/29875/16412/26395/56716/244654/270163/17925/83431/23988/102075/18845/67784/67811/19152/74998/110351/54153/320484/70727/320292/19395/233046/69903/71746/50782/19734/105782/52850/105835/20401/20469/74206/26569/16765/103724/108995/100855/207592/233204/209815/74694/54610/…	66
SYCP3 core	GO:0140241	translation at synapse	16/3485	48/28891	9.73692e-05	0.00246132	0.00187671	13629/19896/22121/67115/66480/65019/19944/68436/67671/26961/67186/20044/20055/27370/20103/22186	16
SYCP3 core	GO:0140242	translation at postsynapse	16/3485	48/28891	9.73692e-05	0.00246132	0.00187671	13629/19896/22121/67115/66480/65019/19944/68436/67671/26961/67186/20044/20055/27370/20103/22186	16
SYCP3 core	GO:0051590	positive regulation of neurotransmitter transport	12/3485	30/28891	9.85392e-05	0.00248089	0.00189164	11540/545192/12048/12096/12097/74006/16412/269642/59033/20907/56216/382018	12
SYCP3 core	GO:1903320	regulation of protein modification by small protein conjugation or removal	51/3485	249/28891	0.000100539	0.00251236	0.00191563	74244/213539/12042/11799/107995/12568/28135/13163/100737/15502/56812/13653/208836/70611/56371/56486/56310/64209/15353/14828/72330/16792/71890/332110/26420/116870/268857/68077/57320/67898/78246/229615/59004/23988/106042/18754/19165/56438/65019/20115/244666/56424/69216/66855/57783/54473/211770/22196/22215/327799/230738	51
SYCP3 core	GO:0043433	negative regulation of DNA-binding transcription factor activity	38/3485	169/28891	0.000100591	0.00251236	0.00191563	12051/107392/70312/12913/67087/74256/13078/13198/15223/14581/15110/55927/319594/15901/15902/50868/223664/71890/17283/18036/243910/18038/268857/12034/59004/18712/21672/15468/19206/19223/19227/24105/20375/21335/21389/211770/66894/230738	38
SYCP3 core	GO:0045930	negative regulation of mitotic cell cycle	50/3485	243/28891	0.00010375	0.00258098	0.00196795	70681/100504207/11909/20877/68251/107976/11799/12237/12443/107995/12575/12577/269582/52468/104418/268465/193838/76454/17300/56371/66209/66991/268491/28010/17535/69917/27354/26941/68077/18392/12795/19054/15468/19367/19651/19891/67941/105782/67629/20460/117229/68592/66131/108989/66854/79263/22137/327799/116733/12192	50
SYCP3 core	GO:0006390	mitochondrial transcription	10/3485	22/28891	0.000104744	0.00258468	0.00197077	103172/76781/56282/74238/67851/68550/21780/15278/59016/226153	10
SYCP3 core	GO:0048255	mRNA stabilization	19/3485	63/28891	0.000104884	0.00258468	0.00197077	75388/13164/233908/15381/319765/140488/56489/268491/217827/218693/18173/110809/70439/100342/230753/22030/22033/22608/53422	19
SYCP3 core	GO:0010866	regulation of triglyceride biosynthetic process	11/3485	26/28891	0.000105135	0.00258468	0.00197077	13350/81601/16835/14245/76574/22260/66968/20778/26457/20787/21835	11
SYCP3 core	GO:0002067	glandular epithelial cell differentiation	23/3485	84/28891	0.00010933	0.00267731	0.0020414	17341/11865/12724/14104/14173/14179/14367/14461/14561/102247/15402/53626/16871/17283/17831/18096/14912/74561/15379/18508/19401/19726/19744	23
SYCP3 core	GO:0006874	intracellular calcium ion homeostasis	63/3485	327/28891	0.000110858	0.00270417	0.00206188	11911/11931/11937/53313/11979/170770/12286/12313/12315/67163/12768/12774/22295/12568/12652/12801/12721/13057/13198/14065/14103/14173/66437/14371/66092/14652/14724/14748/170935/14810/68312/15114/64209/15212/16163/16439/16440/71912/17357/668940/20320/231602/18796/18803/269615/18750/18754/19165/15170/67809/20190/20203/74777/69029/66592/64051/56746/110213/68944/227615/70551/171382/63873	63
SYCP3 core	GO:2001242	regulation of intrinsic apoptotic signaling pathway	42/3485	194/28891	0.000111366	0.00270601	0.00206329	11911/170770/12048/56208/12122/219158/12581/28135/12913/13067/74256/74041/13198/15502/74006/13666/13856/66437/217558/64209/15507/26395/19099/17248/17319/17395/17973/26941/18453/57320/59004/72287/209027/19367/20115/170799/109815/20613/74126/110213/234371/29813	42
SYCP3 core	GO:0050767	regulation of neurogenesis	88/3485	494/28891	0.000112281	0.00271773	0.00207222	11421/11423/11538/12306/16800/108100/11865/12323/232560/69743/12774/12568/76893/12724/12385/13048/13385/13389/13390/13392/242620/74006/65254/13631/217715/76454/14173/14265/14461/15114/73940/15206/55927/84653/15901/15902/76527/71955/16412/230674/66991/16835/16878/16975/26395/17762/17196/723951/83431/73181/100313531/18096/14912/20320/18420/18508/18845/67784/18996/27374/19744/74132/68585/20347/20350…	88
SYCP3 core	GO:0060041	retina development in camera-type eye	41/3485	188/28891	0.000112721	0.00271788	0.00207234	11423/104382/140489/12215/69743/108013/12724/241324/13078/13390/13392/14561/14685/14824/107817/16878/210992/17245/76574/330166/387177/387178/77579/27419/18027/18032/23958/18508/18595/19133/19213/74023/20473/232156/66993/20681/20848/21815/22141/22157/101023	41
SYCP3 core	GO:0006839	mitochondrial transport	36/3485	158/28891	0.000113811	0.00273364	0.00208435	75311/11909/170770/12048/12122/73689/103172/72170/12799/52838/100310872/66437/17714/29816/75734/69089/56330/72287/75387/27376/57279/73333/20544/20787/20848/75778/30055/21855/69773/66525/67952/223696/67145/53333/28185/22228	36
SYCP3 core	GO:0007613	memory	37/3485	164/28891	0.000114497	0.00273964	0.00208892	77596/11538/68318/67979/232975/66259/12424/11444/71722/12801/13048/13491/13653/14156/14652/14810/16440/16536/16835/17762/73181/18032/18203/78405/67869/214230/20620/19049/18762/19165/20203/210274/20528/15567/268354/21823/68667	37
SYCP3 core	GO:0046394	carboxylic acid biosynthetic process	62/3485	321/28891	0.000116166	0.00276899	0.0021113	11666/54608/70025/94180/328845/11677/56454/11684/11685/11687/11690/23801/54447/11898/11998/12036/69719/234309/12411/59031/16418/14104/14598/23887/14660/216456/14718/68312/107766/57874/66775/14979/15930/17001/26420/211666/17319/66902/108156/17769/217214/70316/22260/18478/57320/18778/271844/67452/19079/108099/96979/56351/19223/209027/235623/52892/257635/20768/108037/20787/106529/22276	62
SYCP3 core	GO:0070588	calcium ion transmembrane transport	67/3485	354/28891	0.000118901	0.00282346	0.00215284	66395/11931/11937/53313/170770/17341/29867/12286/12289/56808/319734/12297/12300/12313/12315/12774/12568/12721/13057/13198/13491/13856/14065/14103/14169/14173/14265/66092/14652/14697/14724/14810/14814/68312/15114/15444/16163/16439/16440/71912/16509/246133/18389/231602/18438/18796/18803/269615/19056/18754/19165/15170/56089/19700/20190/74777/227731/20544/69029/110213/68944/252972/68667/171382/63873/…	67
SYCP3 core	GO:0090150	establishment of protein localization to membrane	54/3485	270/28891	0.000123053	0.00291102	0.0022196	93835/54208/67979/224727/170770/12122/12297/12300/67163/12568/12569/12988/13829/66048/66437/56495/14652/70231/15444/14828/16509/75734/17938/192950/103425/69089/56330/18633/19305/19376/17274/83493/105782/66384/27058/13830/56216/212073/30055/69773/68944/223696/53333/28185/22084/22319/53620/330192/107305/77254/503610/245308/238331/332175	54
SYCP3 core	GO:0045727	positive regulation of translation	33/3485	141/28891	0.000125263	0.00295216	0.00225097	104382/12051/75388/12261/12567/12785/13078/13164/53817/100037258/13629/55944/192170/276770/16418/14265/56541/207214/17973/218693/228866/57746/78428/67941/75420/21357/100342/22057/22226/67031/67267/22608/229096	33
SYCP3 core	GO:0048562	embryonic organ morphogenesis	64/3485	335/28891	0.000126397	0.00296774	0.00226285	11695/12151/207607/22295/12614/17684/241324/68588/111970/13392/13543/192170/14179/14234/14367/14461/14581/14632/230824/15110/15399/15402/15404/15405/15416/109663/15423/15434/15438/15902/81896/60613/30841/16568/328789/17283/17292/17877/17921/27419/26941/12020/18423/18508/22658/18595/100503041/100169/69871/67671/105782/20473/106947/20683/20687/20460/21380/21389/21418/21823/20776/97031/213081/22411	64
SYCP3 core	GO:0021548	pons development	8/3485	15/28891	0.000130195	0.00302293	0.00230493	11909/12286/12569/12570/14810/16509/11859/105782	8
SYCP3 core	GO:0070507	regulation of microtubule cytoskeleton organization	36/3485	159/28891	0.00013027	0.00302293	0.00230493	11603/23805/16800/12121/12569/219103/74201/234852/208092/80986/76686/67300/74256/72205/14159/78926/237891/15505/270058/213582/332110/100732/17762/17318/235587/83679/102693/19822/54141/74392/20460/16765/21335/108989/28105/63873	36
SYCP3 core	GO:0034250	positive regulation of amide metabolic process	38/3485	171/28891	0.000130542	0.00302293	0.00230493	104382/12051/75388/12261/12367/12567/12785/27373/13078/13164/53817/100037258/13629/13666/55944/192170/276770/16418/238011/14265/56541/207214/17973/218693/228866/57746/78428/67941/75420/20683/21357/100342/22057/22226/67031/67267/22608/229096	38
SYCP3 core	GO:0007034	vacuolar transport	37/3485	165/28891	0.000130677	0.00302293	0.00230493	14339/11736/142687/56208/12300/140723/67015/234852/208092/231580/67298/14824/15239/170833/16792/230514/320351/17113/270096/73711/100102/72287/353047/19156/104831/19376/11852/228993/20615/73122/22088/330192/107305/116733/209018/53612/218441	37
SYCP3 core	GO:0006446	regulation of translational initiation	19/3485	64/28891	0.000132446	0.00304656	0.00232295	75388/66882/13164/100037258/20918/13666/13665/217869/14151/14265/56541/17973/218693/67869/17872/108954/22121/105782/108989	19
SYCP3 core	GO:0009416	response to light stimulus	63/3485	329/28891	0.00013267	0.00304656	0.00232295	108012/232975/20877/12051/319734/12367/219158/12424/12443/12568/12575/12581/110911/11444/12925/12953/74041/54006/67068/13665/13870/13871/319955/14151/14685/14697/14810/15587/109685/15902/55978/16412/19094/26420/17283/17395/17688/116870/234593/73181/20320/13864/18538/18574/18626/18628/69327/18971/19049/19133/56438/20287/50721/244666/268354/66131/234371/60599/22157/22210/53376/22590/22632	63
SYCP3 core	GO:0001666	response to hypoxia	48/3485	233/28891	0.000136739	0.00312853	0.00238545	11828/11909/11931/12411/14004/11438/11444/67563/17684/12946/13163/74747/230857/13653/13856/14284/53417/16439/16514/226413/16878/26395/56716/68077/231602/18453/18654/23988/12795/18754/15468/19223/74370/68585/20190/235623/20528/56017/20544/20848/56424/21335/27368/21823/110213/22084/22228/12192	48
SYCP3 core	GO:0051402	neuron apoptotic process	69/3485	369/28891	0.000138392	0.00315482	0.0024055	11538/11540/216439/11603/67605/11909/11911/74244/170770/12048/11799/12273/12286/12367/12443/216150/12568/12569/12608/12804/12721/13163/13198/13390/13002/13653/13857/14082/14103/14179/66437/14265/14371/14433/14652/14810/14824/15516/15505/16536/30841/381293/73181/18032/66454/78405/57320/93708/100102/78928/23988/67784/18996/21672/11757/56351/209027/104307/20287/21418/59016/110213/70551/79201/22192/2…	69
SYCP3 core	GO:0010721	negative regulation of cell development	62/3485	323/28891	0.000139194	0.00316046	0.0024098	16800/69743/12774/12568/76893/12385/668253/13389/13390/13392/65254/227358/15223/83554/14461/107173/15289/15404/15507/15901/15902/230674/16835/16950/17196/73181/243910/18096/14912/18508/21946/229615/21672/19227/19401/73121/74132/68585/12394/20347/20350/218877/26456/20359/20360/20562/12703/56468/229285/57765/21389/102791/211770/94091/360213/22084/29869/22326/22629/72147/230738/57432	62
SYCP3 core	GO:0043523	regulation of neuron apoptotic process	60/3485	310/28891	0.000139647	0.00316046	0.0024098	11538/11540/216439/11603/67605/11909/11911/74244/170770/12048/11799/12273/12286/12367/12443/216150/12568/12569/12608/12804/12721/13198/13390/13002/13653/13857/14103/14179/66437/14265/14371/14652/14810/14824/15516/15505/30841/381293/73181/18032/66454/78405/57320/93708/100102/23988/67784/18996/21672/11757/209027/104307/20287/21418/59016/22192/22226/22228/277432/57434	60
SYCP3 core	GO:0008630	intrinsic apoptotic signaling pathway in response to DNA damage	28/3485	113/28891	0.000141552	0.00319205	0.00243388	68048/224727/170770/12048/12051/12122/219158/12575/12581/12925/74041/74747/319955/15248/56489/17319/17350/17688/73181/59004/19367/67941/66940/20613/66354/234371/22590/29813	28
SYCP3 core	GO:0050864	regulation of B cell activation	34/3485	148/28891	0.00014673	0.00329697	0.00251388	72103/320940/12151/12367/12483/12575/11444/74256/66362/15223/232210/15902/16163/60505/16792/71890/17319/17350/69816/74039/235587/15170/227059/20375/20850/20926/108995/57765/21423/22042/230787/22084/22177/12192	34
SYCP3 core	GO:0051321	meiotic cell cycle	66/3485	350/28891	0.000148507	0.00332163	0.00253268	100504207/20878/224727/227707/11799/75388/12237/12317/12323/12427/107995/12617/69928/28135/66197/13164/54427/268465/193838/105988/56371/100042175/100042109/14748/171506/69260/16848/16878/332110/75178/268491/17350/217716/17535/55993/17886/27354/215387/18005/57746/268930/194908/213389/18747/23997/19361/19364/238217/54204/71836/73333/224661/13006/26972/20899/74075/320558/71981/72634/17771/73679/7095…	66
SYCP3 core	GO:0008064	regulation of actin polymerization or depolymerization	37/3485	166/28891	0.000148888	0.00332163	0.00253268	27360/11687/74192/11567/108100/207495/12332/234695/104252/12721/72042/12985/13043/13829/69524/14063/14158/14248/14260/29816/26401/56716/14489/17973/54631/57028/18709/101497/18754/20401/74392/20740/20741/225115/22323/22349/22351	37
SYCP3 core	GO:2001233	regulation of apoptotic signaling pathway	79/3485	437/28891	0.000150947	0.00335562	0.0025586	56321/11540/216439/11911/11998/170770/12042/12048/56208/12122/12151/12323/219158/12581/28135/12913/12385/13043/13067/74256/13144/13163/74041/13198/15502/74006/13666/13856/14082/14155/66437/217558/66092/14678/14679/64209/15507/15587/69260/26395/19099/26420/17248/17537/17319/17395/17428/223701/244551/17973/73181/26941/18453/57320/22658/14827/59004/72287/21672/19165/209027/19367/24105/80751/20115/17…	79
SYCP3 core	GO:0016053	organic acid biosynthetic process	62/3485	324/28891	0.000152203	0.00337159	0.00257078	11666/54608/70025/94180/328845/11677/56454/11684/11685/11687/11690/23801/54447/11898/11998/12036/69719/234309/12411/59031/16418/14104/14598/23887/14660/216456/14718/68312/107766/57874/66775/14979/15930/17001/26420/211666/17319/66902/108156/17769/217214/70316/22260/18478/57320/18778/271844/67452/19079/108099/96979/56351/19223/209027/235623/52892/257635/20768/108037/20787/106529/22276	62
SYCP3 core	GO:0000956	nuclear-transcribed mRNA catabolic process	30/3485	125/28891	0.000154771	0.0034164	0.00260495	69125/71723/192170/227715/66362/15384/50783/17149/17350/332397/244551/18458/218693/103135/240023/108767/52830/78428/19826/233033/75420/71997/230753/217351/22057/19704/67031/22608/230738/12192	30
SYCP3 core	GO:0007623	circadian rhythm	47/3485	228/28891	0.000156999	0.00345344	0.00263318	11540/11898/11911/74244/11865/272322/219158/11444/12953/27373/13170/13491/13653/103583/14601/269604/15901/15902/23918/81601/75605/21847/107515/26420/116870/17773/27419/433292/13864/18389/18626/18628/57746/27374/246691/66645/19885/50721/20473/15567/20787/230753/21969/22215/53376/217369/69376	47
SYCP3 core	GO:0022403	cell cycle phase	11/3485	27/28891	0.000158129	0.00345929	0.00263764	107995/17350/18023/18027/18032/57746/26972/320558/671232/22137/22210	11
SYCP3 core	GO:0010867	positive regulation of triglyceride biosynthetic process	9/3485	19/28891	0.000158369	0.00345929	0.00263764	13350/81601/16835/76574/22260/66968/20778/26457/20787	9
SYCP3 core	GO:0051099	positive regulation of binding	42/3485	197/28891	0.000159173	0.00346398	0.00264122	497652/11421/11603/14339/23802/12306/12313/232560/12568/67177/12985/68588/77006/59022/13666/13665/55944/13871/14265/17300/14958/29816/15289/15516/76500/16848/67443/100732/17395/227737/57320/18508/23988/20620/67784/67811/18996/68911/19401/16765/21844/21849	42
SYCP3 core	GO:2001258	negative regulation of cation channel activity	15/3485	45/28891	0.000159689	0.00346398	0.00264122	29867/12297/12313/12315/13491/13856/14265/14697/68312/16509/246133/17395/18389/19700/69106	15
SYCP3 core	GO:0044774	mitotic DNA integrity checkpoint signaling	23/3485	86/28891	0.000161001	0.0034804	0.00265374	70681/11909/68251/107976/12443/12575/269582/104418/268465/193838/76454/56371/17535/27354/68077/18392/19367/19891/67941/117229/68592/66131/79263	23
SYCP3 core	GO:0044782	cilium organization	76/3485	418/28891	0.000165664	0.00356889	0.00272121	226251/67645/20878/11567/232987/73739/237465/207607/71276/330188/101565/219103/225523/12009/74201/75472/75556/69329/436062/26920/230872/74256/109065/67685/69926/77505/71820/213575/104394/259300/102124/226265/105428/15223/15114/235345/81896/55978/67042/16559/16568/16776/385668/381741/332110/232944/26941/211535/52184/15379/69327/69871/106042/104831/19329/19335/17274/68708/19726/71137/235072/53860/2…	76
SYCP3 core	GO:0048024	regulation of mRNA splicing, via spliceosome	28/3485	114/28891	0.000166308	0.0035705	0.00272244	12261/108013/319586/67040/192170/14265/15388/107817/17149/72289/17975/27374/67959/229700/109095/73713/19826/22668/107701/72002/20637/66354/51796/20382/230753/21841/20462/16969	28
SYCP3 core	GO:0009152	purine ribonucleotide biosynthetic process	42/3485	198/28891	0.000178813	0.00382588	0.00291716	70025/104111/104110/11513/11564/11636/11637/11674/11947/67126/11951/67942/11950/28080/12048/14450/270076/105446/14919/23918/26395/70456/108156/54405/67130/70316/68342/68198/66046/66218/66377/68197/226646/269614/68263/27402/67680/66052/73095/20848/66592/22333	42
SYCP3 core	GO:0034219	carbohydrate transmembrane transport	31/3485	132/28891	0.000184922	0.00394313	0.00300656	11421/68465/11636/11828/11832/68938/67389/23830/76686/227358/56636/110355/18750/19342/58887/24014/20167/230784/23921/50721/20522/26457/26569/20527/20528/56485/435818/56017/242773/22084/100647	31
SYCP3 core	GO:0042113	B cell activation	61/3485	320/28891	0.000190779	0.00404211	0.00308204	77727/11628/72103/320940/12051/12151/12367/12483/15985/12575/11438/11444/12902/51797/74256/13870/66362/14284/15223/14371/545652/56310/232210/15902/16163/60505/270110/16792/56743/16848/71890/17319/17350/17688/69816/27354/74039/15379/235587/12034/18707/18987/15170/227059/14977/20687/20375/272382/20850/20926/74126/108995/57765/21423/22042/230787/22084/22177/22632/16969/12192	61
SYCP3 core	GO:0055074	calcium ion homeostasis	66/3485	353/28891	0.000191345	0.00404211	0.00308204	11647/11911/11931/11937/53313/11979/170770/12286/12313/12315/67163/12768/12774/22295/12568/12652/12801/12721/13057/13198/14065/208659/14103/14173/66437/14371/66092/14652/14724/14748/170935/14810/68312/15114/64209/15212/16163/16439/16440/71912/17357/668940/20320/231602/18796/18803/269615/18750/18754/19165/19227/15170/67809/20190/20203/74777/69029/66592/64051/56746/110213/68944/227615/70551/171382/…	66
SYCP3 core	GO:1902903	regulation of supramolecular fiber organization	72/3485	393/28891	0.000191499	0.00404211	0.00308204	27360/11687/23805/99889/102098/16800/74192/11567/108100/207495/12332/234695/104252/68178/214685/80986/76686/234407/12721/235431/72042/12985/13043/13144/13829/72205/69524/14063/14158/14159/14248/14260/78926/237891/29816/15901/16835/270058/26401/100732/17762/17318/56716/14489/17973/54631/83679/57028/109054/18693/18709/101497/233977/18754/11853/107702/20401/74392/20740/20741/16765/225115/21754/81877…	72
SYCP3 core	GO:0034101	erythrocyte homeostasis	37/3485	168/28891	0.000192305	0.0040455	0.00308462	11479/11655/223690/238247/12367/17684/13829/13828/13856/13871/14151/78926/14461/15402/15902/107817/16598/69188/17089/59003/18023/74443/18771/217864/20044/20068/20085/208638/20683/20687/20375/20848/20850/21423/216781/16969/12192	37
SYCP3 core	GO:0009451	RNA modification	35/3485	156/28891	0.000193487	0.00405676	0.00309321	75773/11628/69113/75284/104836/66254/68730/224907/54351/72341/14113/15384/15381/107817/231803/52686/76781/217038/69606/100609/228866/229700/109095/106707/212728/15278/66628/70152/393082/668178/69786/108943/328162/72026/57773	35
SYCP3 core	GO:0032868	response to insulin	52/3485	262/28891	0.000197953	0.00413655	0.00315405	11423/12096/12097/12095/67389/69719/23830/12953/329877/13653/16418/227358/26379/14158/14234/14678/110355/16006/16369/16548/14245/26395/69816/17973/17975/228869/83431/100102/18709/117150/18750/18762/623503/17274/235623/52892/230784/23921/26457/26569/20528/56017/20544/12703/12702/20683/20787/209039/63873/22084/381677/12192	52
SYCP3 core	GO:0009306	protein secretion	78/3485	434/28891	0.000200162	0.00416883	0.00317866	11540/11768/99889/74244/545192/12097/11799/232946/18457/11865/75770/12215/67389/12289/66259/23830/12652/12801/12845/13350/13418/74006/13491/56205/223527/14063/52793/14652/14672/16163/67767/16514/16534/17113/378435/70456/17773/77579/17886/17932/18096/22260/57320/110385/18641/18693/19056/50907/18747/18754/19156/104831/74998/52055/19376/19339/17274/52377/19726/13650/217344/380714/74370/77371/20338/7…	78
SYCP3 core	GO:0071692	protein localization to extracellular region	79/3485	441/28891	0.000203488	0.00422406	0.00322077	11540/11768/99889/74244/545192/12097/11799/232946/18457/11865/75770/12215/67389/12289/66259/23830/12652/12801/12845/23863/13350/13418/74006/13491/56205/223527/14063/52793/14652/14672/16163/67767/16514/16534/17113/378435/70456/17773/77579/17886/17932/18096/22260/57320/110385/18641/18693/19056/50907/18747/18754/19156/104831/74998/52055/19376/19339/17274/52377/19726/13650/217344/380714/74370/77371/2…	79
SYCP3 core	GO:0007173	epidermal growth factor receptor signaling pathway	26/3485	104/28891	0.000206476	0.00427195	0.00325728	208092/227333/72349/239463/71405/14103/14158/15114/215114/29816/29875/17395/73711/78388/18803/106042/19165/13650/217344/70294/192192/56468/21418/22088/22349/229007	26
SYCP3 core	GO:0022037	metencephalon development	30/3485	127/28891	0.000208834	0.00429686	0.00327628	11909/74244/12286/12411/12568/12569/12570/76889/17300/14632/14712/14810/15114/14828/16509/381293/26395/77579/27419/332397/18032/18423/71365/11859/19156/19213/233033/105782/20370/69539	30
SYCP3 core	GO:0016331	morphogenesis of embryonic epithelium	40/3485	187/28891	0.000209051	0.00429686	0.00327628	11535/12042/14312/12367/105278/12614/17684/12850/68588/54006/13543/14179/230824/15110/81896/69073/30841/16776/108156/17769/100169/106042/18747/19206/19335/19401/20115/105782/20681/74392/20732/19143/20460/21418/21815/22084/22323/22414/22420/243905	40
SYCP3 core	GO:0044773	mitotic DNA damage checkpoint signaling	22/3485	82/28891	0.000210686	0.00431631	0.00329111	70681/11909/68251/107976/12443/12575/269582/104418/268465/193838/76454/56371/17535/27354/68077/19367/19891/67941/117229/68592/66131/79263	22
SYCP3 core	GO:0051445	regulation of meiotic cell cycle	18/3485	61/28891	0.00021456	0.00438136	0.00334071	12317/12323/107995/13164/56371/14748/16848/16878/332110/268491/57746/268930/213389/18747/20899/22137/22210/22768	18
SYCP3 core	GO:0035592	establishment of protein localization to extracellular region	78/3485	435/28891	0.000215574	0.00438777	0.0033456	11540/11768/99889/74244/545192/12097/11799/232946/18457/11865/75770/12215/67389/12289/66259/23830/12652/12801/12845/13350/13418/74006/13491/56205/223527/14063/52793/14652/14672/16163/67767/16514/16534/17113/378435/70456/17773/77579/17886/17932/18096/22260/57320/110385/18641/18693/19056/50907/18747/18754/19156/104831/74998/52055/19376/19339/17274/52377/19726/13650/217344/380714/74370/77371/20338/7…	78
SYCP3 core	GO:2001243	negative regulation of intrinsic apoptotic signaling pathway	27/3485	110/28891	0.000217998	0.00440256	0.00335687	11911/12048/12122/219158/12581/28135/12913/74041/15502/13856/217558/64209/15507/26395/19099/17248/17319/17395/57320/209027/170799/109815/20613/74126/110213/234371/29813	27
SYCP3 core	GO:0030832	regulation of actin filament length	37/3485	169/28891	0.000218013	0.00440256	0.00335687	27360/11687/74192/11567/108100/207495/12332/234695/104252/12721/72042/12985/13043/13829/69524/14063/14158/14248/14260/29816/26401/56716/14489/17973/54631/57028/18709/101497/18754/20401/74392/20740/20741/225115/22323/22349/22351	37
SYCP3 core	GO:0007080	mitotic metaphase chromosome alignment	17/3485	56/28891	0.000218407	0.00440256	0.00335687	20877/56208/11799/67177/12617/234852/208092/69654/81601/381293/110033/73804/100502766/16580/16211/59014/116733	17
SYCP3 core	GO:0001838	embryonic epithelial tube formation	35/3485	157/28891	0.000220522	0.00441682	0.00336775	11535/12042/14312/12367/105278/12614/17684/12850/68588/54006/13543/230824/15110/81896/30841/108156/17769/100169/106042/18747/19206/19335/19401/20115/105782/20681/74392/20732/19143/20460/21418/21815/22084/22323/22420	35
SYCP3 core	GO:0090068	positive regulation of cell cycle process	54/3485	276/28891	0.000220524	0.00441682	0.00336775	56317/20878/20877/56208/11799/12323/12443/107995/12567/219103/73139/225523/211660/13164/53817/71878/14156/14179/67903/14632/81601/381293/71819/69188/332110/231803/723951/116871/54392/215387/75686/18392/54624/23980/12034/57746/67811/69871/213389/18754/74370/20135/20399/226151/66993/20670/54141/20460/20899/83770/21380/108989/22210/68612	54
SYCP3 core	GO:0061351	neural precursor cell proliferation	46/3485	225/28891	0.000223298	0.00445813	0.00339924	16800/58208/12273/12774/225523/12385/242620/68519/13796/13797/14173/14179/14371/231580/14461/14632/14678/14824/73940/15902/55978/53626/16412/30841/381293/16568/140887/27354/226646/18027/18032/18420/18508/18585/72843/20473/15567/66993/20732/320165/21335/21357/21678/69539/22326/233064	46
SYCP3 core	GO:0031647	regulation of protein stability	60/3485	316/28891	0.00023891	0.00473779	0.00361248	11787/54343/11931/20878/213539/224727/12317/12367/219158/12461/12462/12539/67072/28135/13200/77006/52838/13481/103583/14433/67903/14824/215114/29816/15516/15901/76500/218203/103425/68077/54644/57320/68833/18628/12034/18712/23988/19035/56351/19358/65019/20115/68585/50721/20787/56424/100226/66962/74126/101206/21423/57816/71687/67020/79263/22177/22210/53376/84092/215193	60
SYCP3 core	GO:0060485	mesenchyme development	60/3485	316/28891	0.00023891	0.00473779	0.00361248	11490/72103/17684/12842/241324/546726/23863/67040/71228/13389/71878/14179/17300/14234/14464/384009/15110/15384/15402/243574/16776/16950/76905/71890/192173/17248/17285/17292/18188/54644/18508/67898/100169/102693/80294/106042/231858/20115/68585/20289/20347/20350/218877/26456/20359/20360/227059/20613/20681/101809/24075/218850/21380/21418/21844/21849/22084/22409/22411/12192	60
SYCP3 core	GO:0035148	tube formation	39/3485	182/28891	0.000239572	0.00473779	0.00361248	11535/12042/14312/12367/105278/12614/17684/12850/68588/54006/13543/14173/14179/230824/15110/81896/30841/105450/108156/17769/100169/18707/106042/18747/19206/19335/19401/20115/105782/20681/74392/20732/19143/20460/21418/21815/22084/22323/22420	39
SYCP3 core	GO:0007041	lysosomal transport	30/3485	128/28891	0.000241713	0.00476509	0.0036333	14339/11736/142687/56208/12300/140723/67015/234852/208092/231580/67298/14824/15239/170833/16792/320351/17113/73711/100102/72287/353047/19156/19376/11852/228993/20615/73122/22088/116733/218441	30
SYCP3 core	GO:0009266	response to temperature stimulus	36/3485	164/28891	0.000249259	0.00488313	0.0037233	329910/56454/66917/13163/15502/100037258/107751/13666/217715/13665/67669/68196/15516/15507/16536/17762/210029/17391/18023/13864/30052/68833/103968/18747/80751/71145/57138/26457/56424/108989/60599/171382/63873/22228/381677/329003	36
SYCP3 core	GO:0016570	histone modification	36/3485	164/28891	0.000249259	0.00488313	0.0037233	56456/217218/116848/22083/66233/223527/319955/14461/233020/100503872/69612/81601/216850/17192/51812/21761/73247/77853/116870/23942/116871/54624/383491/213389/27374/19646/213464/19763/208043/75387/93762/69726/52615/24075/22210/64050	36
SYCP3 core	GO:0030833	regulation of actin filament polymerization	33/3485	146/28891	0.000251055	0.00490011	0.00373625	27360/11687/74192/11567/108100/207495/12332/234695/104252/12721/72042/12985/13043/13829/69524/14158/14248/14260/29816/26401/56716/14489/17973/54631/18709/101497/18754/20740/20741/225115/22323/22349/22351	33
SYCP3 core	GO:0001956	positive regulation of neurotransmitter secretion	10/3485	24/28891	0.000252838	0.00490011	0.00373625	11540/545192/12048/12096/12097/74006/59033/20907/56216/382018	10
SYCP3 core	GO:0042759	long-chain fatty acid biosynthetic process	10/3485	24/28891	0.000252838	0.00490011	0.00373625	70025/94180/328845/11684/11685/11687/23801/54447/68312/17001	10
SYCP3 core	GO:0006664	glycolipid metabolic process	24/3485	94/28891	0.000253322	0.00490011	0.00373625	320095/215493/54218/14421/57370/13481/14667/15212/226413/27419/18700/18701/433931/110417/67556/78928/230801/66268/239827/18947/19156/109232/20448/50935	24
SYCP3 core	GO:0048863	stem cell differentiation	55/3485	284/28891	0.000254073	0.00490011	0.00373625	17684/546726/242620/54427/103551/13871/18612/14173/17300/14234/231580/15404/16412/81601/243574/16776/16878/74775/16998/17192/17283/723884/116870/23942/116871/381695/18188/68095/54644/18508/18595/67898/100169/72843/106042/18750/231858/19646/20115/20347/20350/218877/26456/20359/20360/50721/269356/20544/20672/20681/20848/21380/21748/21418/22409	55
SYCP3 core	GO:0031669	cellular response to nutrient levels	48/3485	239/28891	0.000255903	0.00490011	0.00373625	11909/11911/74244/56208/17341/71962/12514/12575/93687/13666/13665/14159/15377/56486/78926/14527/14828/81601/21847/70394/66734/67443/76574/56716/100102/14827/18693/18712/19079/19744/58809/74370/140742/230784/76257/72002/66354/20787/20788/27368/21425/22084/58864/54636/66840/52639/22414/230738	48
SYCP3 core	GO:0008652	amino acid biosynthetic process	19/3485	67/28891	0.000256883	0.00490011	0.00373625	56454/11898/12036/69719/12411/14598/14660/216456/14718/66902/108156/17769/217214/18478/57320/209027/257635/20768/108037	19
SYCP3 core	GO:0070059	intrinsic apoptotic signaling pathway in response to endoplasmic reticulum stress	19/3485	67/28891	0.000256883	0.00490011	0.00373625	11911/11937/53313/224727/170770/12048/75770/12367/12608/69065/12913/13198/13666/64209/17973/57320/109815/74126/110213	19
SYCP3 core	GO:0033599	regulation of mammary gland epithelial cell proliferation	9/3485	20/28891	0.00025716	0.00490011	0.00373625	216439/12443/54006/18612/15402/75605/12034/68911/68585	9
SYCP3 core	GO:0001708	cell fate specification	28/3485	117/28891	0.000265306	0.00504001	0.00384292	23805/242620/260298/14173/14581/104360/16412/16871/17192/17292/116870/23942/116871/18027/18032/18508/18996/383491/19165/19206/19646/20672/21380/57765/21387/21389/21679/22411	28
SYCP3 core	GO:0030100	regulation of endocytosis	64/3485	344/28891	0.0002728	0.00515825	0.00393307	11461/11687/11736/268445/12306/11771/228998/67979/74244/12048/12121/12317/104836/12483/12512/76686/12988/13057/227333/13385/13429/74006/13491/13631/14063/14131/14265/14461/15114/215114/29816/15289/15444/16412/16568/68614/66890/17089/75734/17886/17957/22260/80708/100102/18693/18717/20620/19056/18750/19152/19329/19342/19344/110351/20778/105782/18173/77057/108800/22084/22088/22141/22157/234729	64
SYCP3 core	GO:0015749	monosaccharide transmembrane transport	29/3485	123/28891	0.000273176	0.00515825	0.00393307	11421/68465/11636/68938/67389/23830/76686/227358/56636/110355/18750/19342/58887/24014/20167/230784/23921/50721/20522/26457/26569/20527/20528/56485/435818/56017/242773/22084/100647	29
SYCP3 core	GO:0060563	neuroepithelial cell differentiation	15/3485	47/28891	0.000275265	0.00516657	0.00393942	12608/71228/13393/13796/14173/14179/231580/14461/53626/16871/18023/18420/74370/22326/22411	15
SYCP3 core	GO:0140236	translation at presynapse	15/3485	47/28891	0.000275265	0.00516657	0.00393942	19896/22121/67115/66480/65019/19944/68436/67671/26961/67186/20044/20055/27370/20103/22186	15
SYCP3 core	GO:0000381	regulation of alternative mRNA splicing, via spliceosome	17/3485	57/28891	0.000276581	0.00517579	0.00394644	108013/319586/67040/14265/15388/17149/72289/67959/229700/109095/73713/19826/20382/230753/21841/20462/16969	17
SYCP3 core	GO:0006898	receptor-mediated endocytosis	53/3485	272/28891	0.00027832	0.0051885	0.00395614	11423/11535/93835/268445/12306/11771/544817/67979/11947/100317/12121/12300/140723/12331/12512/67300/13043/227333/13385/235567/13429/13491/14265/231580/110355/14772/15114/15239/215114/29816/15444/101490/16412/20403/16568/16835/74775/17957/100102/18693/18717/20620/18750/56089/52898/105782/227700/77057/108800/22042/81907/234729/83767	53
SYCP3 core	GO:0016311	dephosphorylation	62/3485	331/28891	0.000278916	0.0051885	0.00395614	11647/11650/12096/12097/12095/12313/12315/100072/72391/12953/52468/80281/72102/27389/66959/435391/72349/319520/235584/56205/103583/14673/14678/67444/64436/101490/29875/14245/170749/17973/382051/57028/75454/23988/71910/216152/14208/71887/67905/232941/76497/17872/108954/19049/69871/217124/19054/19056/56420/71474/19244/19256/104831/15170/320139/19281/83493/227059/66525/226591/209039/101568	62
SYCP3 core	GO:0050821	protein stabilization	42/3485	202/28891	0.000281074	0.00521317	0.00397495	11787/54343/11931/213539/224727/12317/12461/12462/12539/67072/28135/52838/14433/14824/215114/29816/15516/76500/103425/68077/57320/68833/18628/12034/18712/23988/19035/56351/65019/20115/68585/56424/100226/66962/74126/21423/57816/67020/79263/22177/22210/53376	42
SYCP3 core	GO:0031400	negative regulation of protein modification process	83/3485	473/28891	0.000284903	0.0052519	0.00400448	11461/11538/11540/67605/213539/70312/66259/12367/12568/12575/12577/28135/208092/66917/12953/52468/13163/13829/15502/56812/100037258/72349/235584/56205/108900/14154/320365/17873/23882/217039/14678/56310/110355/192231/15353/15507/15587/101490/53626/72330/71890/19099/17762/17283/171580/78388/17973/57320/18508/23980/229615/76497/17872/108954/19049/217124/108099/18750/18754/18762/19165/15170/19281/699…	83
SYCP3 core	GO:0007033	vacuole organization	45/3485	221/28891	0.000285097	0.0052519	0.00400448	14339/11909/68118/73683/235040/74244/14421/56208/234852/208092/12721/66048/14387/56486/14824/15212/170833/15485/55978/16792/320351/66734/67443/17921/27419/78246/117150/19056/68365/19324/19335/19376/270160/20615/69150/100226/100855/21425/21968/60599/29869/116733/54636/66840/52639	45
SYCP3 core	GO:0000462	maturation of SSU-rRNA from tricistronic rRNA transcript (SSU-rRNA, 5.8S rRNA, LSU-rRNA)	12/3485	33/28891	0.000285675	0.0052519	0.00400448	213895/13871/215194/68966/20055/20085/20116/59014/104662/215193/216987/57315	12
SYCP3 core	GO:1901879	regulation of protein depolymerization	24/3485	95/28891	0.000300672	0.00549537	0.00419012	27360/23805/16800/11567/12332/234695/80986/13829/14063/14248/78926/237891/270058/17318/14489/57028/20401/74392/20740/20741/225115/63873/22349/22351	24
SYCP3 core	GO:1903509	liposaccharide metabolic process	24/3485	95/28891	0.000300672	0.00549537	0.00419012	320095/215493/54218/14421/57370/13481/14667/15212/226413/27419/18700/18701/433931/110417/67556/78928/230801/66268/239827/18947/19156/109232/20448/50935	24
SYCP3 core	GO:0009267	cellular response to starvation	39/3485	184/28891	0.000302859	0.00551925	0.00420833	11909/11911/74244/56208/17341/71962/12575/13666/13665/15377/56486/78926/14527/14828/81601/21847/70394/66734/67443/76574/100102/18693/58809/74370/140742/230784/76257/72002/20787/20788/27368/21425/22084/58864/54636/66840/52639/22414/230738	39
SYCP3 core	GO:0042594	response to starvation	43/3485	209/28891	0.000304344	0.00553025	0.00421671	11909/11911/74244/56208/17341/69719/71962/12575/13198/13666/13665/15377/56486/232836/78926/14527/14828/81601/21847/70394/66734/67443/76574/100102/18693/58809/74370/140742/230784/76257/72002/20787/20788/27368/21425/22084/58864/29869/54636/66840/52639/22414/230738	43
SYCP3 core	GO:0006941	striated muscle contraction	38/3485	178/28891	0.000309087	0.0056002	0.00427005	11603/11674/11847/232975/11931/11937/12289/12313/12315/12652/11435/11448/14387/14790/110355/71912/16509/246133/17868/71960/668940/17897/228785/15370/18438/333654/19165/19700/20190/235281/110880/20271/20544/110809/68667/63873/22226/230738	38
SYCP3 core	GO:0009142	nucleoside triphosphate biosynthetic process	29/3485	124/28891	0.000316042	0.00570971	0.00435355	11636/11674/11947/67126/11951/67942/11950/28080/12048/69719/51797/23918/26395/54405/67130/70316/68342/68198/66046/66218/66377/68197/226646/67680/66052/20848/66592/237336/22245	29
SYCP3 core	GO:0010508	positive regulation of autophagy	35/3485	160/28891	0.000323038	0.00580968	0.00442978	68118/74244/56208/12122/13198/17281/14679/15289/81601/26395/67154/107607/66612/117150/72287/20620/12795/56367/140742/230784/69150/20924/21425/21968/252972/216781/338364/93679/60599/22084/29869/22333/54636/52639/230738	35
SYCP3 core	GO:0002068	glandular epithelial cell development	13/3485	38/28891	0.00032343	0.00580968	0.00442978	17341/11865/14104/14367/14461/14561/102247/53626/17831/18508/19401/19726/19744	13
SYCP3 core	GO:0090208	positive regulation of triglyceride metabolic process	11/3485	29/28891	0.000333471	0.00597294	0.00455426	13350/56636/81601/16835/76574/22260/66968/66853/20778/26457/20787	11
SYCP3 core	GO:0010639	negative regulation of organelle organization	70/3485	387/28891	0.000340908	0.00608875	0.00464256	75311/497652/27360/23805/100504207/102098/16800/20877/11567/11998/12048/56208/11799/12237/12332/234695/12449/101565/107995/74201/68178/80986/76686/12721/235431/13829/74006/72205/13870/56226/14248/78926/237891/66092/29816/15381/66991/100502766/16878/26401/17762/51812/17245/17318/14489/27354/52184/78246/18693/233977/269400/73333/93762/67629/74392/20740/20741/16765/225115/74694/57321/21754/22042/281…	70
SYCP3 core	GO:0010453	regulation of cell fate commitment	14/3485	43/28891	0.000346191	0.00616554	0.00470112	69743/14173/14581/16950/17192/17292/116870/23942/116871/14912/18508/19646/57765/22411	14
SYCP3 core	GO:0032465	regulation of cytokinesis	24/3485	96/28891	0.000355638	0.00628889	0.00479517	20878/20877/12048/56208/11799/12313/12315/101565/73139/211660/67903/381293/71819/242521/213582/57028/23988/12795/67811/18754/56194/268451/83770/116733	24
SYCP3 core	GO:0000184	nuclear-transcribed mRNA catabolic process, nonsense-mediated decay	15/3485	48/28891	0.000356126	0.00628889	0.00479517	71723/192170/15384/17149/18458/240023/108767/52830/78428/19826/75420/71997/19704/67031/230738	15
SYCP3 core	GO:0043949	regulation of cAMP-mediated signaling	15/3485	48/28891	0.000356126	0.00628889	0.00479517	11541/216150/12652/230857/14601/14748/436090/16336/18389/207728/23980/140498/20287/22210/22226	15
SYCP3 core	GO:0009199	ribonucleoside triphosphate metabolic process	36/3485	167/28891	0.000360521	0.00634861	0.0048407	11636/11674/11931/11947/67126/11951/67942/11950/28080/11966/12048/69719/51797/74006/66437/14679/23918/26395/54405/67130/70316/68342/68198/66046/66218/66377/68197/226646/66454/19335/67680/66052/227731/20848/66592/22245	36
SYCP3 core	GO:0006633	fatty acid biosynthetic process	35/3485	161/28891	0.000365616	0.0064203	0.00489536	11666/54608/70025/94180/328845/11684/11685/11687/23801/54447/11998/234309/16418/14104/68312/57874/66775/14979/17001/26420/17319/70316/22260/18778/271844/67452/19079/108099/96979/56351/19223/235623/52892/20787/106529	35
SYCP3 core	GO:0001649	osteoblast differentiation	46/3485	230/28891	0.000373986	0.00654894	0.00499345	243308/11911/12096/12097/12095/110075/12163/102657/12608/12609/12842/68588/67087/227358/26379/14173/14284/71584/14632/15399/15901/15902/68713/16477/16478/107515/435965/19094/17283/387206/100499514/100526518/67399/18747/19206/19227/268935/20681/231633/70152/393082/668178/22057/68667/22411/80707	46
SYCP3 core	GO:0001503	ossification	84/3485	484/28891	0.000377138	0.00658574	0.00502151	243308/11687/11647/11911/12096/12097/12095/110075/12163/12164/12411/12768/102657/12608/12609/12842/12845/68588/67087/214593/13666/13871/227358/26379/14173/14284/17300/14234/83554/14371/71584/14588/14632/15399/15901/15902/68713/16477/16478/107250/21847/107515/435965/16998/19094/17180/17283/67943/387158/387178/387186/387206/100499514/100526518/387245/17877/18022/18032/67399/237928/106042/18747/1920…	84
SYCP3 core	GO:0009064	glutamine family amino acid metabolic process	19/3485	69/28891	0.000388075	0.00672441	0.00512724	56454/212647/11847/11898/16467/69719/51797/217830/14287/14660/216456/14718/217214/52633/18242/56189/209027/75387/22228	19
SYCP3 core	GO:0034504	protein localization to nucleus	62/3485	335/28891	0.000388374	0.00672441	0.00512724	11909/53325/12051/11865/29867/12317/12568/12575/103172/68379/12842/12953/110750/12385/70762/66233/13666/74504/110355/67669/15516/15587/230673/16536/16211/16907/226154/51812/231803/68077/26423/103468/269113/19069/71805/66612/54624/57320/12034/18709/23988/19056/106042/19335/59014/230784/50721/20473/110809/20848/21754/22042/30934/108989/21849/93679/22084/54721/215193/22590/16969/230738	62
SYCP3 core	GO:0030308	negative regulation of cell growth	42/3485	205/28891	0.000389344	0.00672441	0.00512724	11479/11490/68465/170770/232560/219158/12774/268663/12568/12575/12581/68567/56812/22791/106389/78926/15587/76500/74116/217124/72843/74132/68585/20347/20350/218877/26456/20359/20360/55942/58172/170742/140742/230784/20562/229285/28185/360213/29869/232334/22411/22632	42
SYCP3 core	GO:0007517	muscle organ development	69/3485	382/28891	0.00038937	0.00672441	0.00512724	11695/208258/11865/12568/108000/11435/17684/12804/67040/242620/13653/386655/13856/13857/14179/17300/14234/70239/15110/15193/16656/15353/791364/15438/15485/16412/72330/16776/16878/66978/17133/17868/17877/71960/17897/17904/216459/228785/17932/17938/27419/18032/54631/15370/231602/18996/19056/26443/66211/20190/20203/20273/20289/74777/50721/66354/20670/20681/225115/21380/24087/101869/67267/53376/53620…	69
SYCP3 core	GO:0035881	amacrine cell differentiation	8/3485	17/28891	0.000393319	0.00677395	0.00516502	104382/69743/13390/13392/14561/330166/19213/21815	8
SYCP3 core	GO:0009566	fertilization	44/3485	218/28891	0.000403405	0.00692861	0.00528294	78118/223921/54608/104111/11674/238055/12048/12323/12461/12462/77772/214593/15212/15395/15405/15438/109685/73456/75605/75178/17886/57320/18551/383491/213389/71037/19339/68708/207352/26942/66712/69982/80297/320558/21357/71981/72634/56746/75002/22022/28105/22215/74716/69376	44
SYCP3 core	GO:0009063	amino acid catabolic process	24/3485	97/28891	0.000419235	0.00718083	0.00547525	66948/212647/11847/12036/12039/12411/110842/14317/14660/216456/14718/14874/15356/15445/15930/209176/78038/18242/18478/19193/56189/192166/257635/108037	24
SYCP3 core	GO:0006458	'de novo' protein folding	13/3485	39/28891	0.000431987	0.00737909	0.00562642	12461/72170/56709/56323/22791/56354/14998/14999/14828/15505/56351/64136/30934	13
SYCP3 core	GO:0030042	actin filament depolymerization	17/3485	59/28891	0.000434165	0.00739614	0.00563942	27360/11567/12332/234695/13829/14063/14248/171580/14489/57028/20401/74392/20740/20741/225115/22349/22351	17
SYCP3 core	GO:0016197	endosomal transport	47/3485	238/28891	0.000437613	0.00741459	0.00565349	216439/11736/108012/381201/231855/99889/73167/142687/11981/545192/12048/14533/73689/234852/208092/67300/74006/259300/107338/53334/15239/101490/20403/230514/73711/234593/231717/104831/268451/68365/19329/17274/70294/105782/225861/69150/100226/103724/108995/100855/233204/21968/19720/22319/116733/53612/218441	47
SYCP3 core	GO:0046777	protein autophosphorylation	47/3485	238/28891	0.000437613	0.00741459	0.00565349	11421/11479/69719/12323/207565/12568/12747/102414/12988/13144/13631/13666/13665/13845/14158/14159/14773/233020/29875/26401/26406/338372/26411/332110/102626/17535/78388/228785/27354/18005/380698/18595/18712/18747/18750/101540/20811/20868/98267/59041/117229/21754/21849/22137/29869/22367/22637	47
SYCP3 core	GO:0051438	regulation of ubiquitin-protein transferase activity	14/3485	44/28891	0.000451876	0.00763561	0.00582202	213539/107995/74006/14155/56371/71890/57320/23988/19165/65019/20115/56424/211770/327799	14
SYCP3 core	GO:0009144	purine nucleoside triphosphate metabolic process	36/3485	169/28891	0.000457389	0.00768733	0.00586145	11636/11637/11674/11931/11947/67126/11951/67942/11950/28080/11966/12048/74006/66437/14679/23918/26395/54405/67130/70316/68342/68198/66046/66218/66377/68197/226646/66454/214254/75686/19335/67680/66052/227731/20848/66592	36
SYCP3 core	GO:0030178	negative regulation of Wnt signaling pathway	36/3485	169/28891	0.000457389	0.00768733	0.00586145	23802/140577/23805/73739/93687/27373/68588/67087/74256/13198/234130/13653/27041/14632/15248/74775/226154/71890/17292/73181/26941/54644/106042/219134/330096/20473/74499/21886/14797/67020/320587/22084/232334/24117/22411/80707	36
SYCP3 core	GO:1901019	regulation of calcium ion transmembrane transporter activity	23/3485	92/28891	0.000467184	0.00780688	0.00595261	66395/11931/29867/12286/12297/12313/12315/12568/13491/14169/14265/14697/68312/15114/15444/71912/16509/246133/18389/18803/19700/74777/20544	23
SYCP3 core	GO:0001919	regulation of receptor recycling	11/3485	30/28891	0.000469484	0.00780688	0.00595261	11423/12306/230857/101490/16835/100102/19165/56089/105782/207592/22319	11
SYCP3 core	GO:0043950	positive regulation of cAMP-mediated signaling	11/3485	30/28891	0.000469484	0.00780688	0.00595261	11541/12652/230857/14601/14748/436090/16336/23980/140498/20287/22226	11
SYCP3 core	GO:0048596	embryonic camera-type eye morphogenesis	11/3485	30/28891	0.000469484	0.00780688	0.00595261	17684/14367/81896/30841/18508/100169/20473/20683/20687/21418/21823	11
SYCP3 core	GO:0015986	proton motive force-driven ATP synthesis	19/3485	70/28891	0.000473134	0.00784677	0.00598302	11947/67126/11951/67942/11950/28080/54405/67130/70316/68342/68198/66046/66218/66377/68197/226646/67680/66052/66592	19
SYCP3 core	GO:0042752	regulation of circadian rhythm	29/3485	127/28891	0.000482484	0.00795258	0.0060637	11540/74244/11865/272322/219158/11444/12953/27373/13491/103583/14601/15902/81601/75605/21847/26420/116870/13864/18389/18626/18628/57746/66645/19885/50721/230753/22215/53376/217369	29
SYCP3 core	GO:0000723	telomere maintenance	32/3485	145/28891	0.00048332	0.00795258	0.0060637	497652/56456/56249/20877/12461/12462/13870/15381/225280/72284/71890/332110/51812/17535/69917/27354/18005/235587/18538/59047/56351/19361/19364/19891/269400/50721/21748/57321/28113/19704/14375/22632	32
SYCP3 core	GO:1903313	positive regulation of mRNA metabolic process	32/3485	145/28891	0.00048332	0.00795258	0.0060637	108013/69125/192170/227715/66362/16549/237400/17350/332397/244551/17975/18458/54624/218693/103135/240023/27374/233033/107701/72002/20637/66354/230753/217351/22057/20462/214290/19704/22608/229096/230738/12192	32
SYCP3 core	GO:0000725	recombinational repair	36/3485	170/28891	0.000513977	0.00843487	0.00643144	11461/56456/231855/69885/66233/319955/233908/272551/15193/217216/66209/81601/66991/71890/103537/75178/72199/21761/17535/73247/69917/27354/59004/56420/19361/19364/19891/269400/80886/50721/66962/57321/57434/14375/64050/22632	36
SYCP3 core	GO:0018205	peptidyl-lysine modification	45/3485	227/28891	0.000524611	0.00856017	0.00652698	56456/224727/14533/66233/102115/68043/13653/319955/320204/14461/15353/100503872/107817/69612/81601/16568/16950/67573/17192/51812/67099/21761/73247/77853/70316/18022/57320/229615/59004/213464/80886/208043/224440/75387/93762/69726/20907/52615/24075/54473/21849/68667/22196/64050/52915	45
SYCP3 core	GO:0060538	skeletal muscle organ development	45/3485	227/28891	0.000524611	0.00856017	0.00652698	208258/11865/12568/11435/17684/12804/67040/242620/13653/70239/16656/15353/791364/15438/15485/72330/17133/17877/71960/17904/216459/228785/17932/17938/18032/54631/15370/231602/19056/26443/20190/20203/20289/74777/66354/20681/225115/21380/24087/67267/53376/53620/22326/101568/71131	45
SYCP3 core	GO:0000380	alternative mRNA splicing, via spliceosome	20/3485	76/28891	0.000527074	0.00856017	0.00652698	108013/319586/67040/14265/15388/17149/72289/67959/229700/109095/76938/73713/19826/66880/110809/20382/230753/21841/20462/16969	20
SYCP3 core	GO:2000036	regulation of stem cell population maintenance	20/3485	76/28891	0.000527074	0.00856017	0.00652698	11461/56456/238247/77045/243842/105246/107392/69260/30841/383491/19646/50724/56306/50721/20587/71954/225895/21678/21679/68036	20
SYCP3 core	GO:0009411	response to UV	34/3485	158/28891	0.000534348	0.00865589	0.00659996	20877/12051/12367/219158/12443/12575/12581/12925/74041/13665/13870/13871/319955/14151/15587/109685/19094/26420/17283/17395/17688/73181/18538/69327/18971/56438/50721/244666/66131/234371/60599/22210/22590/22632	34
SYCP3 core	GO:0051028	mRNA transport	27/3485	116/28891	0.000540851	0.00873865	0.00666306	223921/54194/21681/12626/66511/68278/53817/192170/223527/14265/319765/140488/16549/17149/17762/103468/269113/19069/71805/53319/109095/66118/20492/110809/20926/108989/12192	27
SYCP3 core	GO:0031345	negative regulation of cell projection organization	44/3485	221/28891	0.000546469	0.00880672	0.00671497	101565/12774/12568/74201/76893/12933/121021/19158/668253/65254/231580/14581/14964/14972/15901/101490/16412/269473/17196/218203/73181/52184/19089/110351/74132/68585/20347/20350/218877/26456/20359/20360/20562/20615/229285/74694/21389/21754/360213/63873/22084/22215/29869/22629	44
SYCP3 core	GO:0015931	nucleobase-containing compound transport	41/3485	202/28891	0.000552967	0.00886274	0.00675768	223921/54194/21681/12626/66511/68278/53817/192170/223527/14265/319765/140488/16549/16211/17149/17762/217827/103468/269113/19069/71805/53319/109095/66118/20492/228993/227731/73333/192287/73095/230125/71279/243328/24060/58246/110809/20926/67952/108989/22608/12192	41
SYCP3 core	GO:0007127	meiosis I	30/3485	134/28891	0.000554186	0.00886274	0.00675768	20878/224727/227707/11799/12617/69928/28135/66197/54427/268465/193838/105988/69260/75178/268491/17350/217716/17535/55993/57746/213389/23997/19361/19364/238217/73333/26972/74075/73679/22210	30
SYCP3 core	GO:0031570	DNA integrity checkpoint signaling	30/3485	134/28891	0.000554186	0.00886274	0.00675768	70681/11909/68251/107976/219158/12443/12575/67177/269582/53817/104418/268465/193838/319955/76454/14155/56371/17535/27354/68077/18392/19361/19367/19891/67941/117229/68592/66131/226591/79263	30
SYCP3 core	GO:0030834	regulation of actin filament depolymerization	16/3485	55/28891	0.000563802	0.00899358	0.00685744	27360/11567/12332/234695/13829/14063/14248/14489/57028/20401/74392/20740/20741/225115/22349/22351	16
SYCP3 core	GO:0007519	skeletal muscle tissue development	43/3485	215/28891	0.000568635	0.00904764	0.00689866	208258/11865/12568/11435/17684/67040/242620/13653/70239/16656/15353/791364/15438/15485/72330/17133/17877/71960/17904/216459/228785/17938/18032/54631/15370/231602/19056/26443/20190/20203/20289/74777/66354/20681/225115/21380/24087/67267/53376/53620/22326/101568/71131	43
SYCP3 core	GO:0019933	cAMP-mediated signaling	19/3485	71/28891	0.000573866	0.00910777	0.00694451	11541/12331/216150/12652/230857/14433/14601/14652/14748/436090/16336/16706/18389/207728/23980/140498/20287/22210/22226	19
SYCP3 core	GO:0072655	establishment of protein localization to mitochondrion	24/3485	99/28891	0.000576893	0.00911748	0.00695192	75311/170770/12122/72170/13198/15502/52838/66437/17714/17762/75734/69089/56330/75387/20787/30055/21855/69773/66525/67952/223696/67145/53333/28185	24
SYCP3 core	GO:0030851	granulocyte differentiation	15/3485	50/28891	0.000580228	0.00911748	0.00695192	17684/12985/14104/14284/14461/234836/98386/19401/12394/20687/20375/20850/57816/211770/72147	15
SYCP3 core	GO:0048762	mesenchymal cell differentiation	49/3485	254/28891	0.000583642	0.00911748	0.00695192	11490/72103/17684/12842/241324/546726/67040/71228/71878/14179/17300/14234/14464/384009/15384/243574/16776/16950/76905/71890/192173/18188/54644/18508/67898/100169/102693/80294/231858/20115/68585/20347/20350/218877/26456/20359/20360/227059/20613/20681/101809/218850/21380/21418/21844/21849/22084/22409/22411	49
SYCP3 core	GO:0019432	triglyceride biosynthetic process	14/3485	45/28891	0.000583832	0.00911748	0.00695192	13350/14712/215456/102247/81601/16835/14245/76574/22260/66968/20778/26457/20787/21835	14
SYCP3 core	GO:0051180	vitamin transport	14/3485	45/28891	0.000583832	0.00911748	0.00695192	19300/93835/232566/20778/116914/20522/67283/26457/20527/20528/56017/70129/52466/330064	14
SYCP3 core	GO:0002069	columnar/cuboidal epithelial cell maturation	7/3485	14/28891	0.000584659	0.00911748	0.00695192	17341/14367/14461/14561/102247/15402/19726	7
SYCP3 core	GO:0036490	regulation of translation in response to endoplasmic reticulum stress	7/3485	14/28891	0.000584659	0.00911748	0.00695192	100037258/13666/13665/17973/17872/108954/230784	7
SYCP3 core	GO:0006470	protein dephosphorylation	46/3485	235/28891	0.000609998	0.00948306	0.00723066	12313/12315/100072/72391/12953/52468/80281/72102/66959/435391/72349/319520/235584/56205/103583/14673/14678/67444/17973/382051/57028/75454/23988/14208/71887/67905/232941/76497/17872/108954/19049/217124/19054/19056/71474/19244/19256/104831/15170/320139/19281/227059/66525/226591/209039/101568	46
SYCP3 core	GO:0007006	mitochondrial membrane organization	26/3485	111/28891	0.000612847	0.00948306	0.00723066	11909/170770/12048/12122/73689/103172/12799/230935/100310872/66092/29816/67900/69089/56330/19305/72287/73333/20544/20848/75778/30055/69773/66525/223696/53333/28185	26
SYCP3 core	GO:0046323	glucose import	22/3485	88/28891	0.000614153	0.00948306	0.00723066	11421/68465/68938/67389/23830/227358/56636/110355/18750/19342/58887/24014/20167/230784/23921/50721/26457/26569/20527/20528/22084/100647	22
SYCP3 core	GO:1902117	positive regulation of organelle assembly	22/3485	88/28891	0.000614153	0.00948306	0.00723066	56208/101565/219103/225523/230872/14086/27041/15114/55978/18826/332110/26420/232944/117150/69871/235072/53860/69150/54141/20460/54636/52639	22
SYCP3 core	GO:0042255	ribosome assembly	18/3485	66/28891	0.000620051	0.00955061	0.00728217	12181/12261/72831/217869/16418/118451/66164/68077/235036/238217/67671/11837/20044/20054/20085/67941/20103/59014	18
SYCP3 core	GO:1901652	response to peptide	80/3485	464/28891	0.000626311	0.00962171	0.00733638	11423/11541/56436/16800/232975/11937/12096/12097/12095/67389/12286/12301/69719/23830/12568/12953/12988/329877/13653/217715/16418/227358/26379/14158/66437/14284/14234/14527/23886/14678/110355/16006/27056/16369/16548/230514/14245/26395/17395/69816/56174/17973/17975/228869/83431/107607/15370/100102/18709/117150/18747/18750/18762/623503/17274/56089/65019/235623/52892/628900/230784/23921/26457/26569/2…	80
SYCP3 core	GO:0007498	mesoderm development	28/3485	123/28891	0.000629897	0.00962171	0.00733638	11479/230793/17684/241324/23863/13389/26940/14179/17300/14234/14559/15110/216850/67943/17292/17293/80294/18996/18747/67671/20289/20613/24075/21380/21389/68151/22411/12192	28
SYCP3 core	GO:0038127	ERBB signaling pathway	28/3485	123/28891	0.000629897	0.00962171	0.00733638	208092/227333/72349/239463/71405/14103/14158/15114/215114/29816/29875/26395/17395/73711/78388/18803/106042/19165/13650/217344/70294/68585/192192/56468/21418/22088/22349/229007	28
SYCP3 core	GO:0046034	ATP metabolic process	30/3485	135/28891	0.000631591	0.00962171	0.00733638	11636/11674/11931/11947/67126/11951/67942/11950/28080/11966/12048/74006/66437/26395/54405/67130/70316/68342/68198/66046/66218/66377/68197/226646/66454/67680/66052/227731/20848/66592	30
SYCP3 core	GO:0001510	RNA methylation	20/3485	77/28891	0.000632341	0.00962171	0.00733638	75284/104836/66254/14113/231803/52686/76781/217038/100609/228866/229700/109095/212728/15278/70152/393082/668178/108943/328162/57773	20
SYCP3 core	GO:0008154	actin polymerization or depolymerization	40/3485	197/28891	0.000636012	0.00965414	0.00736111	27360/11687/74192/11567/108100/207495/12332/234695/104252/12721/72042/12985/13043/13829/69524/14063/14158/14248/14260/29816/26401/171580/56716/27361/14489/17973/54631/57028/18709/101497/18754/19200/20401/74392/20740/20741/225115/22323/22349/22351	40
SYCP3 core	GO:0007188	adenylate cyclase-modulating G protein-coupled receptor signaling pathway	47/3485	242/28891	0.000640733	0.0097023	0.00739783	104111/104110/11513/26364/77596/11535/11540/11541/12289/12652/12801/13491/242425/14527/14601/14652/14672/14673/14676/14678/14679/14685/269604/14748/319197/436090/110355/14773/268934/16336/17773/26941/208990/18389/18483/207728/18747/27374/19156/19222/19227/56089/381489/140498/13611/21390/21463	47
SYCP3 core	GO:0043648	dicarboxylic acid metabolic process	23/3485	94/28891	0.000647179	0.00975587	0.00743867	56454/107747/212647/11898/16467/12974/217830/14287/14660/216456/14718/76238/107766/17448/108156/217214/269642/52633/18242/56189/67375/67680/108037	23
SYCP3 core	GO:0019932	second-messenger-mediated signaling	60/3485	328/28891	0.000647383	0.00975587	0.00743867	11538/11541/11931/17341/71132/12289/207565/100072/12331/12411/12768/12773/12774/12769/12483/216150/12652/13829/13491/230857/13666/66437/14433/14601/14652/14748/436090/14919/26558/16336/16408/16514/16706/56743/378435/17762/668940/73181/14767/26423/18389/18438/207728/18595/23980/18803/217124/19056/19700/51799/140498/217125/20287/20544/108995/21390/68667/22210/22226/22637	60
SYCP3 core	GO:0006536	glutamate metabolic process	11/3485	31/28891	0.000648946	0.00975597	0.00743875	56454/212647/16467/217830/14287/14660/216456/14718/217214/18242/56189	11
SYCP3 core	GO:1901136	carbohydrate derivative catabolic process	35/3485	166/28891	0.000662431	0.00992947	0.00757104	11666/70025/11628/71891/74245/66422/64705/110074/224794/50760/50762/14173/14667/105446/15212/15587/109685/226413/227619/56174/27419/230718/103850/214254/75686/213484/269614/207728/18585/21946/18947/19156/20544/68292/231903	35
SYCP3 core	GO:0007140	male meiotic nuclear division	17/3485	61/28891	0.000663654	0.00992947	0.00757104	100504207/54427/69260/75178/268491/17350/217716/238217/71836/73333/26972/320558/71981/72634/17771/73679/70956	17
SYCP3 core	GO:0050905	neuromuscular process	41/3485	204/28891	0.000679878	0.010148	0.00773765	11540/108012/68318/11937/117197/12286/12323/100072/22295/11435/11448/12845/13385/14169/14387/231044/14667/14790/14810/14814/15212/791364/19289/71912/77579/71960/228785/17921/27354/14912/18142/15370/18619/19305/18996/19156/19700/110880/229285/80297/22226	41
SYCP3 core	GO:0035264	multicellular organism growth	45/3485	230/28891	0.000701426	0.0104447	0.00796393	11784/56808/12577/12845/13163/13360/214593/13870/13871/319955/14284/23886/14601/56802/102247/15013/15402/16598/76574/18032/19305/19035/333654/106042/623503/19206/19401/19944/20473/57138/227731/78912/80297/20848/20850/20460/24075/21350/21357/209039/22349/22590/57434/12192/414758	45
SYCP3 core	GO:1903706	regulation of hemopoiesis	78/3485	452/28891	0.000707186	0.0105056	0.00801031	11461/56456/11479/56436/223690/74244/320940/234695/12768/12479/12608/12985/67087/22083/74256/13655/16418/227358/26379/14082/14159/15223/83554/78926/14461/107173/14998/15001/15289/15402/15404/15405/15416/15507/15902/60505/76527/81601/21847/16878/16950/74039/243910/74443/54624/21946/229615/18996/21672/18750/18762/15170/19401/229700/217864/19885/74370/12394/20587/68094/66993/12703/56468/20375/20848/…	78
SYCP3 core	GO:0033273	response to vitamin	12/3485	36/28891	0.000712984	0.0105417	0.00803788	11647/12096/12097/12095/12411/12581/14159/110948/14827/18618/18712/66354	12
SYCP3 core	GO:0046466	membrane lipid catabolic process	12/3485	36/28891	0.000712984	0.0105417	0.00803788	54447/12613/13078/238011/14667/15212/226413/211666/18947/19156/20598/69376	12
SYCP3 core	GO:0009201	ribonucleoside triphosphate biosynthetic process	27/3485	118/28891	0.000717024	0.0105765	0.00806441	11674/11947/67126/11951/67942/11950/28080/12048/69719/51797/23918/26395/54405/67130/70316/68342/68198/66046/66218/66377/68197/226646/67680/66052/20848/66592/22245	27
SYCP3 core	GO:0043534	blood vessel endothelial cell migration	28/3485	124/28891	0.000721438	0.0106166	0.008095	11684/11947/13078/13655/14173/14181/14234/14461/15289/15507/16412/26406/105450/17886/15370/18438/18709/18803/20620/18750/101540/20778/20401/20683/243362/20850/21390/238328	28
SYCP3 core	GO:0032410	negative regulation of transporter activity	22/3485	89/28891	0.000724202	0.0106324	0.00810699	11603/29867/12297/12313/12315/80281/13491/13856/14265/14697/68312/16509/246133/17395/26941/18389/57320/100102/18750/19700/69106/66894	22
SYCP3 core	GO:0018209	peptidyl-serine modification	62/3485	343/28891	0.000729728	0.0106885	0.00814977	20878/11998/75770/12323/232560/12568/12569/12747/269582/12985/93687/27373/70762/13829/13666/13856/319955/108148/217039/545652/110355/233020/15516/56489/16156/101490/76500/16878/71890/26401/26411/26420/102626/56527/17776/546071/17319/17973/78405/66617/57320/263803/20620/17872/18747/18750/18754/18762/101540/56089/74370/27387/69726/80297/57740/22042/21969/22137/22226/29869/22367/101568	62
SYCP3 core	GO:1902806	regulation of cell cycle G1/S phase transition	39/3485	192/28891	0.000731659	0.0106918	0.00815228	11461/56456/77045/12122/12443/12575/12581/219103/52468/104418/29861/71878/76454/14632/15902/381293/69188/17283/231803/54624/12034/12795/216166/19054/15468/15170/19651/19891/67941/74370/20135/20587/68094/66993/20460/21380/21423/27375/79263	39
SYCP3 core	GO:0019058	viral life cycle	48/3485	250/28891	0.000734623	0.0107101	0.00816627	11628/73683/74244/100317/11998/12215/234852/208092/13627/72179/14265/110355/57874/15289/15587/68713/71955/17535/73711/17858/27354/246727/18453/18521/19035/19324/19358/52898/24014/319278/17254/20587/20732/20853/13830/21357/218850/50528/252972/94091/21849/216781/93679/22088/330192/116733/230738/67778	48
SYCP3 core	GO:1903573	negative regulation of response to endoplasmic reticulum stress	13/3485	41/28891	0.000743258	0.0108109	0.0082431	12048/12913/77128/77006/64209/17973/22260/57320/17872/109815/74126/110213/59025	13
SYCP3 core	GO:0048489	synaptic vesicle transport	14/3485	46/28891	0.000747066	0.0108411	0.00826615	108012/14533/73689/232946/117197/18457/12568/13429/228785/19339/20528/20615/70612/360213	14
SYCP3 core	GO:1901606	alpha-amino acid catabolic process	20/3485	78/28891	0.000755286	0.0109351	0.0083378	212647/11847/12036/12411/14660/216456/14718/14874/15356/15445/15930/209176/78038/18242/18478/19193/56189/192166/257635/108037	20
SYCP3 core	GO:0023019	signal transduction involved in regulation of gene expression	10/3485	27/28891	0.000773088	0.011167	0.00851466	23863/14179/17292/17293/18508/18595/110809/21389/22030/22033	10
SYCP3 core	GO:0035914	skeletal muscle cell differentiation	24/3485	101/28891	0.000783928	0.0112976	0.0086142	208258/11865/17684/67040/242620/13653/70239/16656/15353/72330/17133/17877/228785/18032/15370/20203/20289/74777/66354/20681/21380/67267/22326/71131	24
SYCP3 core	GO:0033673	negative regulation of kinase activity	44/3485	225/28891	0.000806684	0.0115989	0.00884392	11461/11540/67605/66259/12367/12575/12577/208092/66917/12988/13163/15502/100037258/72349/235584/108900/14154/17873/23882/217039/192231/15507/15587/19099/17762/17283/78388/57320/11757/108099/18750/67763/19165/15170/19281/69903/69726/56468/21754/211770/19720/22084/22088/229007	44
SYCP3 core	GO:0018105	peptidyl-serine phosphorylation	60/3485	331/28891	0.000818026	0.011735	0.00894774	20878/11998/75770/12323/232560/12568/12569/12747/269582/12985/93687/27373/70762/13829/13666/13856/319955/217039/545652/110355/233020/15516/56489/16156/101490/76500/16878/71890/26401/26411/26420/102626/56527/17776/546071/17319/17973/78405/57320/263803/20620/17872/18747/18750/18754/18762/101540/56089/74370/27387/69726/80297/57740/22042/21969/22137/22226/29869/22367/101568	60
SYCP3 core	GO:1904659	glucose transmembrane transport	27/3485	119/28891	0.000822545	0.0117729	0.00897663	11421/68465/11636/68938/67389/23830/76686/227358/56636/110355/18750/19342/58887/24014/20167/230784/23921/50721/26457/26569/20527/20528/56485/56017/242773/22084/100647	27
SYCP3 core	GO:0099518	vesicle cytoskeletal trafficking	19/3485	73/28891	0.00083183	0.0118529	0.00903766	75665/212733/14533/73689/232946/117197/18457/103583/17281/15114/100502766/26395/208943/17921/83431/18762/19324/20615/360213	19
SYCP3 core	GO:0032271	regulation of protein polymerization	41/3485	206/28891	0.000831918	0.0118529	0.00903766	27360/11687/74192/11567/108100/207495/12332/234695/104252/76686/12721/72042/12985/13043/13829/72205/69524/14158/14159/14248/14260/29816/26401/100732/17762/56716/14489/17973/54631/83679/18709/101497/18754/20740/20741/16765/225115/67971/22323/22349/22351	41
SYCP3 core	GO:0006942	regulation of striated muscle contraction	22/3485	90/28891	0.000850918	0.0120688	0.00920224	11603/11847/11931/11937/12313/12315/12652/14790/110355/668940/17897/228785/15370/18438/19700/110880/20271/20544/68667/63873/22226/230738	22
SYCP3 core	GO:0048663	neuron fate commitment	22/3485	90/28891	0.000850918	0.0120688	0.00920224	58208/17341/140489/69743/13390/13392/242620/103551/260298/14461/231044/15902/104360/16871/18027/18032/14912/18508/18996/19213/12394/21380	22
SYCP3 core	GO:0050732	negative regulation of peptidyl-tyrosine phosphorylation	16/3485	57/28891	0.000867962	0.0122827	0.00936536	208092/13829/108900/217039/15587/101490/78388/18762/19165/15170/12703/12702/56468/52615/22088/229007	16
SYCP3 core	GO:0032204	regulation of telomere maintenance	23/3485	96/28891	0.000884599	0.01249	0.00952338	497652/56456/56249/20877/12461/12462/13870/15381/225280/332110/51812/17535/69917/27354/18005/59047/269400/50721/21748/57321/28113/19704/22632	23
SYCP3 core	GO:0032200	telomere organization	32/3485	150/28891	0.000893346	0.0125851	0.00959594	497652/56456/56249/20877/12461/12462/13870/15381/225280/72284/71890/332110/51812/17535/69917/27354/18005/235587/18538/59047/56351/19361/19364/19891/269400/50721/21748/57321/28113/19704/14375/22632	32
SYCP3 core	GO:0007584	response to nutrient	20/3485	79/28891	0.000898278	0.0125984	0.00960608	11564/11647/12096/12097/12095/12411/12581/93687/14159/110948/226413/17762/14827/18618/18712/11905/20501/26569/66354/211389	20
SYCP3 core	GO:0051235	maintenance of location	66/3485	373/28891	0.000900153	0.0125984	0.00960608	433667/238055/11937/11979/14421/170770/12313/12315/12774/12568/110911/103172/68379/12721/12913/12953/13057/23863/13198/13350/14065/14103/14173/68680/14325/14387/66092/14652/14667/14724/110355/68312/15114/15212/14828/56489/16163/16439/16440/71912/68137/105785/50868/233806/17294/27419/18036/22260/26423/57320/18796/18803/269615/66968/66853/18754/15170/24105/20190/20778/74777/22784/20788/20850/21335/…	66
SYCP3 core	GO:0050768	negative regulation of neurogenesis	36/3485	175/28891	0.000900319	0.0125984	0.00960608	16800/69743/12774/12568/76893/12385/13389/13390/13392/65254/14461/15901/15902/230674/16835/17196/73181/18096/14912/18508/74132/68585/20347/20350/218877/26456/20359/20360/20562/229285/94091/360213/22084/29869/22326/22629	36
SYCP3 core	GO:0006665	sphingolipid metabolic process	31/3485	144/28891	0.00090992	0.0126874	0.00967392	320095/215493/23801/54447/74244/54218/14421/57370/12613/76893/71949/70059/238011/14667/57874/66775/15212/226413/67111/27419/66612/18618/433091/19156/20598/104725/20448/50935/106529/68952/69376	31
SYCP3 core	GO:0009247	glycolipid biosynthetic process	18/3485	68/28891	0.000910725	0.0126874	0.00967392	320095/215493/54218/14421/57370/13481/18700/18701/433931/110417/67556/78928/230801/66268/239827/109232/20448/50935	18
SYCP3 core	GO:0060271	cilium assembly	68/3485	387/28891	0.000920636	0.012797	0.00975751	226251/67645/11567/232987/73739/237465/207607/71276/330188/101565/219103/225523/12009/74201/75556/69329/436062/26920/230872/74256/109065/67685/69926/77505/71820/213575/104394/259300/102124/105428/15223/15114/235345/81896/55978/67042/16568/16776/381741/332110/232944/211535/52184/15379/69327/69871/106042/104831/19329/19335/17274/68708/19726/71137/235072/53860/26942/67946/20460/74694/21754/66910/381…	68
SYCP3 core	GO:0042391	regulation of membrane potential	83/3485	491/28891	0.000924424	0.0128004	0.00976004	11666/11540/11603/11684/232975/11931/108100/12048/380785/12122/12286/12289/12297/12300/12313/12315/12424/327743/12568/108013/103172/11435/11438/11444/11448/242653/12801/13048/13385/13491/192170/14169/14265/14403/14672/14676/14718/14810/14814/110355/15166/16509/246133/16512/16514/332396/16528/52150/16530/16534/16536/17762/71960/68197/231602/18438/57320/229615/234839/20620/11757/18754/18762/209027/…	83
SYCP3 core	GO:0001704	formation of primary germ layer	25/3485	108/28891	0.000927	0.0128004	0.00976004	230793/241324/22083/319520/26940/17300/14234/15110/68196/216850/26395/17292/17293/17886/54624/80294/18747/20289/20613/20680/24075/21389/217351/68151/22411	25
SYCP3 core	GO:0070585	protein localization to mitochondrion	25/3485	108/28891	0.000927	0.0128004	0.00976004	75311/170770/12122/72170/13198/15502/52838/74006/66437/17714/17762/75734/69089/56330/75387/20787/30055/21855/69773/66525/67952/223696/67145/53333/28185	25
SYCP3 core	GO:0006612	protein targeting to membrane	28/3485	126/28891	0.000939939	0.0129413	0.00986755	54208/224727/12297/12300/12568/12569/13829/66437/56495/14652/15444/14828/16509/75734/17938/192950/18633/19305/66384/27058/13830/330192/107305/77254/503610/245308/238331/332175	28
SYCP3 core	GO:0008645	hexose transmembrane transport	27/3485	120/28891	0.000941339	0.0129413	0.00986755	11421/68465/11636/68938/67389/23830/76686/227358/56636/110355/18750/19342/58887/24014/20167/230784/23921/50721/26457/26569/20527/20528/56485/56017/242773/22084/100647	27
SYCP3 core	GO:0030073	insulin secretion	50/3485	266/28891	0.000944741	0.0129597	0.00988154	74244/545192/12097/11799/11865/75770/67389/12289/66259/23830/12652/12801/13350/56205/223527/14063/52793/14652/14672/67767/16514/378435/70456/17773/17886/17932/18096/57320/110385/18641/18693/19056/18747/18754/74998/52055/19339/19726/380714/74370/75387/50721/20501/20787/20907/21844/68667/22228/67267/381677	50
SYCP3 core	GO:0009409	response to cold	14/3485	47/28891	0.000947224	0.0129654	0.00988588	329910/100037258/13666/210029/18023/30052/103968/18747/80751/26457/171382/22228/381677/329003	14
SYCP3 core	GO:0043112	receptor metabolic process	21/3485	85/28891	0.000952933	0.0130151	0.00992379	11423/11603/12306/56208/12568/230857/67298/101490/16792/16835/73711/218203/100102/103737/19305/231717/19165/56089/105782/207592/22319	21
SYCP3 core	GO:2001234	negative regulation of apoptotic signaling pathway	48/3485	253/28891	0.000960135	0.013085	0.00997706	56321/216439/11911/11998/12048/12122/12151/219158/12581/28135/12913/12385/13043/74041/15502/13856/217558/66092/14678/14679/64209/15507/69260/26395/19099/17248/17537/17319/17395/17428/223701/244551/57320/22658/21672/19165/209027/80751/170799/109815/73333/20613/74126/110213/234371/79202/79201/29813	48
SYCP3 core	GO:1901991	negative regulation of mitotic cell cycle phase transition	37/3485	182/28891	0.000968828	0.0131748	0.0100455	70681/100504207/20877/68251/107976/11799/12237/12443/107995/12575/269582/52468/104418/76454/56371/66209/66991/28010/17535/69917/27354/68077/18392/12795/19054/15468/19651/19891/67941/67629/68592/108989/79263/22137/327799/116733/12192	37
SYCP3 core	GO:0043558	regulation of translational initiation in response to stress	7/3485	15/28891	0.000982315	0.0133293	0.0101633	100037258/13666/13665/14151/17973/17872/108954	7
SYCP3 core	GO:0098815	modulation of excitatory postsynaptic potential	17/3485	63/28891	0.000989866	0.0133719	0.0101958	108100/12297/108013/11438/13048/13385/13491/192170/14810/14814/110355/20620/18762/20907/56216/81907/71687	17
SYCP3 core	GO:0043489	RNA stabilization	19/3485	74/28891	0.000994423	0.0133719	0.0101958	75388/13164/233908/15381/319765/140488/56489/268491/217827/218693/18173/110809/70439/100342/230753/22030/22033/22608/53422	19
SYCP3 core	GO:0044843	cell cycle G1/S phase transition	49/3485	260/28891	0.000995167	0.0133719	0.0101958	11461/56456/11479/77045/12122/12323/12428/12443/18557/12567/12568/12575/12581/219103/52468/104418/29861/104394/71878/76454/14632/15902/16412/381293/69188/17283/231803/54624/12034/20620/12795/216166/19054/15468/15170/19651/19891/67941/74370/20135/20587/68094/66993/20460/24075/21380/21423/27375/79263	49
SYCP3 core	GO:0006887	exocytosis	69/3485	395/28891	0.000996119	0.0133719	0.0101958	11541/12306/11981/545192/12048/18457/75770/12286/12768/12568/12570/12652/12721/74006/13446/60425/74190/14063/14158/14159/14265/14461/14527/14678/15114/15239/109685/16163/16536/56743/210155/171580/77579/17886/17957/231602/84095/18717/76787/19056/18747/18750/74998/52055/19339/442827/17274/380714/83493/105782/54204/18951/59033/20615/69150/20375/20907/56216/64051/68416/20974/269589/21463/21928/67808/…	69
SYCP3 core	GO:0060562	epithelial tube morphogenesis	69/3485	395/28891	0.000996119	0.0133719	0.0101958	11535/11684/12042/14312/12215/12367/207607/105278/12614/17684/12850/68588/67087/54006/71228/13543/18612/14173/14179/14260/14234/230824/74533/15110/15402/81896/30841/75605/16568/16776/107515/226154/17292/105450/108156/17769/73181/18595/18654/100169/12034/18707/67784/106042/18747/19206/19227/19335/19401/69903/229700/11852/20115/105782/50721/20681/74392/20732/19143/243362/20460/21380/21389/21418/218…	69
SYCP3 core	GO:0034763	negative regulation of transmembrane transport	32/3485	151/28891	0.00100471	0.0134584	0.0102618	11421/11603/29867/12297/12313/12315/80281/13491/13856/14265/14697/110355/68312/16509/246133/17395/26941/18245/18389/57320/100102/19056/18750/18754/19700/23921/50721/215113/69106/110213/100647/22333	32
SYCP3 core	GO:0035270	endocrine system development	31/3485	145/28891	0.00102592	0.013655	0.0104117	17341/11865/12577/17684/214593/13666/14173/14179/14461/14561/14601/14632/15402/15434/53626/16871/26395/17283/17932/18096/14912/26423/15379/18420/18508/18595/110351/19726/19744/20473/21380	31
SYCP3 core	GO:0050657	nucleic acid transport	31/3485	145/28891	0.00102592	0.013655	0.0104117	223921/54194/21681/12626/66511/68278/53817/192170/223527/14265/319765/140488/16549/16211/17149/17762/217827/103468/269113/19069/71805/53319/109095/66118/20492/110809/20926/67952/108989/22608/12192	31
SYCP3 core	GO:0050658	RNA transport	31/3485	145/28891	0.00102592	0.013655	0.0104117	223921/54194/21681/12626/66511/68278/53817/192170/223527/14265/319765/140488/16549/16211/17149/17762/217827/103468/269113/19069/71805/53319/109095/66118/20492/110809/20926/67952/108989/22608/12192	31
SYCP3 core	GO:0030041	actin filament polymerization	35/3485	170/28891	0.00103596	0.0137594	0.0104913	27360/11687/74192/11567/108100/207495/12332/234695/104252/12721/72042/12985/13043/13829/69524/14158/14248/14260/29816/26401/56716/27361/14489/17973/54631/18709/101497/18754/19200/20740/20741/225115/22323/22349/22351	35
SYCP3 core	GO:0042158	lipoprotein biosynthetic process	24/3485	103/28891	0.00105258	0.0139505	0.010637	238055/68118/74244/76686/13481/226861/18107/18700/18701/433931/110417/67556/78928/230801/66268/239827/54636/66840/52639/503610/245308/238331/332175/228136	24
SYCP3 core	GO:0050878	regulation of body fluid levels	62/3485	348/28891	0.00106041	0.0140247	0.0106936	11535/11540/11677/11684/12306/11828/11830/11832/74244/11979/11998/232946/117197/18457/56745/12443/12613/12733/12845/235431/13057/13829/13666/246707/224794/14063/14065/14284/14678/14724/102247/16534/67443/432628/17831/22260/18389/18595/14827/12304/71365/73182/18717/21672/106042/18750/18754/66901/69453/15170/68365/20287/11905/232156/240215/15567/20850/21390/21788/63873/217369/29813	62
SYCP3 core	GO:0042775	mitochondrial ATP synthesis coupled electron transport	20/3485	80/28891	0.00106391	0.0140413	0.0107062	12122/14004/67892/12850/12858/12865/20463/12868/13063/13067/66218/68197/226646/57320/67680/66052/66152/66594/22273/67003	20
SYCP3 core	GO:0043536	positive regulation of blood vessel endothelial cell migration	16/3485	58/28891	0.00106615	0.0140413	0.0107062	11684/11947/14173/14181/14234/14461/15289/15507/26406/18438/18803/20620/18750/101540/20683/20850	16
SYCP3 core	GO:0000077	DNA damage checkpoint signaling	28/3485	127/28891	0.00106932	0.0140536	0.0107156	70681/11909/68251/107976/219158/12443/12575/269582/53817/104418/268465/193838/319955/76454/14155/56371/17535/27354/68077/19361/19367/19891/67941/117229/68592/66131/226591/79263	28
SYCP3 core	GO:0046530	photoreceptor cell differentiation	21/3485	86/28891	0.00111969	0.0146847	0.0111969	140489/69743/67157/241324/13390/13392/14685/55978/76574/330166/387177/387178/27419/23958/18508/19133/68708/20681/20848/21823/22157	21
SYCP3 core	GO:0033598	mammary gland epithelial cell proliferation	11/3485	33/28891	0.00118013	0.0154451	0.0117766	216439/12443/12608/54006/18612/15402/15902/75605/12034/68911/68585	11
SYCP3 core	GO:0006497	protein lipidation	23/3485	98/28891	0.00119382	0.0155917	0.0118884	68118/74244/76686/13481/226861/18107/18700/18701/433931/110417/67556/78928/230801/66268/239827/54636/66840/52639/503610/245308/238331/332175/228136	23
SYCP3 core	GO:0033108	mitochondrial respiratory chain complex assembly	24/3485	104/28891	0.00121441	0.0158277	0.0120683	72170/66379/68033/66359/54405/67130/70316/208501/68342/68198/66046/66218/66377/68197/226646/69089/52892/68332/67705/21780/66271/68472/67267/66487	24
SYCP3 core	GO:0016233	telomere capping	12/3485	38/28891	0.0012253	0.0159035	0.0121262	497652/20877/13870/332110/17535/69917/27354/18005/59047/269400/57321/28113	12
SYCP3 core	GO:0051084	'de novo' post-translational protein folding	12/3485	38/28891	0.0012253	0.0159035	0.0121262	12461/72170/56709/56323/56354/14998/14999/14828/15505/56351/64136/30934	12
SYCP3 core	GO:1901875	positive regulation of post-translational protein modification	36/3485	178/28891	0.00123855	0.0160423	0.012232	116848/12042/11799/107995/100737/56812/13653/319955/208836/70611/56371/56486/14828/69612/72330/16792/332110/26420/51812/116870/68077/67898/78246/229615/59004/23988/106042/56438/93762/244666/56424/57783/54473/211770/22215/230738	36
SYCP3 core	GO:0048732	gland development	82/3485	489/28891	0.00125433	0.0161222	0.0122929	56436/216439/11634/11909/223922/74244/11979/20878/58208/244813/234695/52609/207607/12443/12577/12608/17684/12724/54006/214593/106389/13666/13845/18612/14082/14104/14155/14173/14179/15377/17300/231580/14461/14601/14632/102247/15402/15405/15408/15434/15438/15902/53626/75605/16776/16871/26395/17292/27419/26941/26423/15379/18420/18508/100102/18595/12034/67784/21672/19089/19156/19165/19206/19213/19227…	82
SYCP3 core	GO:0015849	organic acid transport	64/3485	364/28891	0.00125478	0.0161222	0.0122929	11666/19300/11421/11540/11847/54208/11998/12286/12424/13491/227358/66437/67903/108068/16412/26420/73822/76574/17319/70456/18023/26941/18778/26970/271844/67452/216974/19156/58887/94279/94280/94281/231290/18173/237831/56643/20501/216867/69309/80879/57274/108114/20522/27376/67863/208638/224661/26457/26569/243328/215335/72055/76257/17254/215113/52466/106407/330064/102680/22599/30962/101488/64051/22228	64
SYCP3 core	GO:0000281	mitotic cytokinesis	20/3485	81/28891	0.001255	0.0161222	0.0122929	20877/11799/234852/208092/80986/13163/29875/23922/71819/78267/213582/77579/67811/11852/11853/235072/16765/28105/84092/116733	20
SYCP3 core	GO:0032413	negative regulation of ion transmembrane transporter activity	20/3485	81/28891	0.001255	0.0161222	0.0122929	11603/29867/12297/12313/12315/13491/13856/14265/14697/68312/16509/246133/17395/26941/18389/57320/100102/18750/19700/69106	20
SYCP3 core	GO:0045926	negative regulation of growth	49/3485	263/28891	0.00128424	0.0164364	0.0125324	11479/11490/68465/170770/232560/219158/12774/268663/12568/12575/12581/68567/17684/56812/22791/106389/78926/23886/15587/76500/19094/17283/74116/217124/72843/19206/74132/68585/20347/20350/218877/26456/20359/20360/55942/58172/170742/140742/230784/15567/20562/229285/24087/28185/360213/29869/232334/22411/22632	49
SYCP3 core	GO:0006469	negative regulation of protein kinase activity	40/3485	204/28891	0.00128471	0.0164364	0.0125324	11461/11540/67605/66259/12367/12575/12577/208092/66917/13163/15502/100037258/72349/235584/108900/14154/17873/23882/217039/192231/15507/15587/19099/17283/78388/57320/108099/18750/19165/15170/19281/69903/69726/56468/21754/211770/19720/22084/22088/229007	40
SYCP3 core	GO:0046460	neutral lipid biosynthetic process	16/3485	59/28891	0.0013013	0.0165474	0.0126171	11567/13350/14712/215456/102247/81601/16835/14245/76574/22260/66968/66853/20778/26457/20787/21835	16
SYCP3 core	GO:0046463	acylglycerol biosynthetic process	16/3485	59/28891	0.0013013	0.0165474	0.0126171	11567/13350/14712/215456/102247/81601/16835/14245/76574/22260/66968/66853/20778/26457/20787/21835	16
SYCP3 core	GO:1990542	mitochondrial transmembrane transport	16/3485	59/28891	0.0013013	0.0165474	0.0126171	52838/17714/19165/94279/94280/94281/192287/208638/69029/21855/66525/67952/53333/28185/22228/22333	16
SYCP3 core	GO:0008088	axo-dendritic transport	21/3485	87/28891	0.00131084	0.0166349	0.0126838	56444/14533/73689/232946/117197/18457/103583/14265/15114/68196/15507/16559/16568/16593/17762/83431/20615/20853/81907/360213/83767	21
SYCP3 core	GO:0099003	vesicle-mediated transport in synapse	50/3485	270/28891	0.00132179	0.01674	0.012764	11461/108012/11771/67979/11966/12048/12286/12568/12569/67300/13002/13429/74006/13446/13491/14169/14265/14824/15114/215114/15444/20403/75734/17957/231602/18693/18717/76787/19056/18747/18750/19339/17274/83493/105782/18951/227700/231290/20528/59033/20615/77057/108800/20907/56216/64051/21823/67808/382018/234729	50
SYCP3 core	GO:0000724	double-strand break repair via homologous recombination	34/3485	166/28891	0.00132876	0.0167943	0.0128054	11461/56456/231855/69885/66233/319955/233908/272551/15193/66209/81601/66991/71890/103537/75178/72199/21761/17535/73247/69917/27354/59004/56420/19361/19364/19891/269400/80886/50721/66962/57321/57434/64050/22632	34
SYCP3 core	GO:0045637	regulation of myeloid cell differentiation	45/3485	237/28891	0.00133324	0.0168171	0.0128227	11479/223690/12768/12608/12985/67087/22083/16418/227358/26379/14082/14159/83554/78926/14461/107173/15289/15402/15404/15405/15416/15902/76527/21847/16878/74443/54624/229615/18996/18750/19401/229700/217864/74370/12394/20375/20848/20850/102791/57816/211770/22177/72147/16969/12192	45
SYCP3 core	GO:0009205	purine ribonucleoside triphosphate metabolic process	33/3485	160/28891	0.00137249	0.0172774	0.0131737	11636/11674/11931/11947/67126/11951/67942/11950/28080/11966/12048/74006/66437/14679/23918/26395/54405/67130/70316/68342/68198/66046/66218/66377/68197/226646/66454/19335/67680/66052/227731/20848/66592	33
SYCP3 core	GO:1903828	negative regulation of protein localization	46/3485	244/28891	0.00138224	0.0173653	0.0132407	75311/12048/29867/12568/12652/67300/235431/12988/12385/70762/116891/70377/13829/15502/13491/223527/14063/14371/64436/67767/16509/16514/230514/93730/226154/17762/17773/17938/57320/110385/18641/59004/20620/233977/52055/19335/13650/217344/19822/74370/75387/50721/20375/20787/22228/66894	46
SYCP3 core	GO:0006275	regulation of DNA replication	27/3485	123/28891	0.00139145	0.0173726	0.0132463	56456/56249/11628/74244/12301/12428/67177/93696/68379/238011/14632/67444/225280/14245/332110/51812/76781/18538/19718/69263/93762/13006/66131/21927/22130/22226/22632	27
SYCP3 core	GO:0051101	regulation of DNA binding	27/3485	123/28891	0.00139145	0.0173726	0.0132463	497652/12313/67177/67087/13198/77006/59022/13871/17300/14958/56541/15110/15289/15901/15902/16878/71890/17395/18005/227737/57320/18508/18996/66743/24075/21849/16969	27
SYCP3 core	GO:0036293	response to decreased oxygen levels	49/3485	264/28891	0.00139581	0.0173726	0.0132463	11828/11909/11931/12411/14004/11438/11444/67563/17684/12946/13163/74747/230857/13653/13856/14284/53417/16439/16514/226413/16878/26395/56716/68077/231602/18453/18654/18693/23988/12795/18754/15468/19223/74370/68585/20190/235623/20528/56017/20544/20848/56424/21335/27368/21823/110213/22084/22228/12192	49
SYCP3 core	GO:0016579	protein deubiquitination	24/3485	105/28891	0.00139721	0.0173726	0.0132463	70681/217218/74256/78825/56812/66085/223527/66124/68077/107260/68149/54644/57320/108037/57783/59025/24110/53376/216825/244144/327799/75083/84092/230738	24
SYCP3 core	GO:0019080	viral gene expression	19/3485	76/28891	0.00140222	0.0173726	0.0132463	13669/55944/66085/53356/192231/26401/270096/218693/18521/319278/20587/66354/20683/21357/94091/74735/19720/93679/67778	19
SYCP3 core	GO:0042273	ribosomal large subunit biogenesis	19/3485	76/28891	0.00140222	0.0173726	0.0132463	12181/66942/72831/16418/66596/72284/66164/68077/64934/235036/52202/19896/238217/67115/67671/11837/59014/225215/448850	19
SYCP3 core	GO:0051926	negative regulation of calcium ion transport	19/3485	76/28891	0.00140222	0.0173726	0.0132463	11421/29867/12297/12313/12315/13491/13856/14265/14697/68312/18389/80708/19056/18754/19700/110213/19720/53376/22333	19
SYCP3 core	GO:0098727	maintenance of cell number	42/3485	218/28891	0.0014134	0.0174765	0.0133255	11461/56456/238247/77045/243842/105246/107392/22083/170942/14088/14461/69260/30841/21847/16878/234959/330166/17391/18032/54624/57746/383491/19646/50724/20287/74777/56306/50721/20587/13006/20375/20848/71954/225895/21380/21678/21679/93679/22144/22147/233064/68036	42
SYCP3 core	GO:1990845	adaptive thermogenesis	35/3485	173/28891	0.00142632	0.0176016	0.0134209	11423/329910/68465/11647/11911/11865/12164/12608/13198/56636/14234/23882/14748/15901/319765/16163/27399/216850/68614/107515/240028/14245/22260/18559/18618/19079/19744/20203/20287/50721/171382/63873/22228/53422/329003	35
SYCP3 core	GO:0006360	transcription by RNA polymerase I	17/3485	65/28891	0.00144329	0.0177412	0.0135273	11911/116848/21945/13666/13871/319955/75678/17089/17975/68077/66136/17872/93762/20587/101685/21341/22130	17
SYCP3 core	GO:0042776	proton motive force-driven mitochondrial ATP synthesis	17/3485	65/28891	0.00144329	0.0177412	0.0135273	11947/67126/11950/28080/54405/67130/70316/68342/68198/66046/66218/66377/68197/226646/67680/66052/66592	17
SYCP3 core	GO:0042593	glucose homeostasis	54/3485	298/28891	0.00145288	0.0177864	0.0135618	68465/68938/74244/545192/12096/12097/17341/11799/75770/67389/12286/12289/66259/12801/12953/435391/223527/14284/15377/14527/64297/110355/67767/81601/387187/70456/17886/17932/228869/57320/18508/110385/18709/19056/18747/18754/19206/74998/52055/19376/380714/230784/23921/50721/20501/20528/20587/20848/21844/20462/68667/63873/22228/381677	54
SYCP3 core	GO:0051236	establishment of RNA localization	31/3485	148/28891	0.00145467	0.0177864	0.0135618	223921/54194/21681/12626/66511/68278/53817/192170/223527/14265/319765/140488/16549/16211/17149/17762/217827/103468/269113/19069/71805/53319/109095/66118/20492/110809/20926/67952/108989/22608/12192	31
SYCP3 core	GO:0035461	vitamin transmembrane transport	8/3485	20/28891	0.00145973	0.0177864	0.0135618	20778/116914/20522/67283/26457/70129/52466/330064	8
SYCP3 core	GO:0032469	endoplasmic reticulum calcium ion homeostasis	10/3485	29/28891	0.00146314	0.0177864	0.0135618	11937/53313/170770/67163/66437/64209/19165/110213/68944/70551	10
SYCP3 core	GO:0042659	regulation of cell fate specification	10/3485	29/28891	0.00146314	0.0177864	0.0135618	14173/14581/17192/17292/116870/23942/116871/18508/19646/22411	10
SYCP3 core	GO:0002520	immune system development	48/3485	258/28891	0.00147355	0.0177864	0.0135618	56436/11628/11634/72103/11876/58208/12051/234695/12773/70445/17684/78412/13828/13845/13870/66362/14082/15223/14964/14972/15013/110557/232210/15289/15902/15930/71890/26395/17350/17688/27354/18034/12020/15379/235587/21672/19165/229700/19885/12394/20850/20926/21380/57765/21423/22042/14375/22632	48
SYCP3 core	GO:2000241	regulation of reproductive process	43/3485	225/28891	0.00147411	0.0177864	0.0135618	11479/107626/20878/227707/12048/12261/12317/12323/107995/69329/17684/12801/13164/13491/106389/56371/14748/109685/16336/16848/16878/332110/268491/17886/26423/57320/57746/268930/383491/213389/18747/12394/20613/20899/320558/21334/21463/56746/22022/22137/22210/229096/22768	43
SYCP3 core	GO:0032088	negative regulation of NF-kappaB transcription factor activity	20/3485	82/28891	0.00147463	0.0177864	0.0135618	12051/107392/70312/74256/13078/13198/15223/14581/223664/18036/243910/18038/268857/59004/21672/15468/19223/24105/20375/230738	20
SYCP3 core	GO:0042773	ATP synthesis coupled electron transport	20/3485	82/28891	0.00147463	0.0177864	0.0135618	12122/14004/67892/12850/12858/12865/20463/12868/13063/13067/66218/68197/226646/57320/67680/66052/66152/66594/22273/67003	20
SYCP3 core	GO:0009435	NAD biosynthetic process	6/3485	12/28891	0.00148102	0.0177864	0.0135618	107766/15930/209176/78914/66454/67375	6
SYCP3 core	GO:0010998	regulation of translational initiation by eIF2 alpha phosphorylation	6/3485	12/28891	0.00148102	0.0177864	0.0135618	100037258/13666/14151/17973/17872/108954	6
SYCP3 core	GO:0098764	meiosis I cell cycle phase	6/3485	12/28891	0.00148102	0.0177864	0.0135618	17350/57746/26972/671232/22137/22210	6
SYCP3 core	GO:0032386	regulation of intracellular transport	61/3485	346/28891	0.00150172	0.0180006	0.0137251	75311/54194/12306/99889/73167/11981/170770/29867/12297/23830/12568/12569/12009/72170/77128/67894/116891/70377/66233/13829/235567/259300/66437/15114/15444/15516/15587/101490/16509/16568/18826/26395/17762/75734/228785/83431/234593/217827/269113/18245/57320/100102/56330/18709/12795/18747/104831/19335/20224/50721/54141/20787/13830/20926/28185/108989/21849/360213/216781/67023/230738	61
SYCP3 core	GO:0060560	developmental growth involved in morphogenesis	53/3485	292/28891	0.00153854	0.0184067	0.0140348	11538/20878/104382/12774/12568/240058/13043/217715/13796/14260/15516/29875/71955/16412/20403/75605/66225/226154/17762/17292/83431/18032/18096/214230/106042/18762/19227/74132/68585/20203/20347/20350/218877/26456/20359/20360/235072/50721/20562/229285/68475/21844/81907/21849/360213/69737/29869/382018/83767/225348/22411/243905/319740	53
SYCP3 core	GO:0090224	regulation of spindle organization	13/3485	44/28891	0.00154823	0.0184873	0.0140962	219103/74201/234852/208092/67300/213582/332110/235587/19822/54141/20460/21335/108989	13
SYCP3 core	GO:0007097	nuclear migration	11/3485	34/28891	0.00155641	0.0185142	0.0141168	225523/103583/16907/77579/26941/18508/20562/212073/320165/21335/216781	11
SYCP3 core	GO:0019184	nonribosomal peptide biosynthetic process	7/3485	16/28891	0.00156525	0.0185142	0.0141168	231326/13666/14598/23887/207182/14651/211666	7
SYCP3 core	GO:0019682	glyceraldehyde-3-phosphate metabolic process	7/3485	16/28891	0.00156525	0.0185142	0.0141168	14433/16548/17448/27376/21351/21881/21991	7
SYCP3 core	GO:0051014	actin filament severing	7/3485	16/28891	0.00156525	0.0185142	0.0141168	11567/12332/14248/17886/225115/22349/22351	7
SYCP3 core	GO:0061101	neuroendocrine cell differentiation	7/3485	16/28891	0.00156525	0.0185142	0.0141168	14173/14179/14461/53626/16871/18420/22411	7
SYCP3 core	GO:0033500	carbohydrate homeostasis	54/3485	299/28891	0.00156909	0.0185247	0.0141247	68465/68938/74244/545192/12096/12097/17341/11799/75770/67389/12286/12289/66259/12801/12953/435391/223527/14284/15377/14527/64297/110355/67767/81601/387187/70456/17886/17932/228869/57320/18508/110385/18709/19056/18747/18754/19206/74998/52055/19376/380714/230784/23921/50721/20501/20528/20587/20848/21844/20462/68667/63873/22228/381677	54
SYCP3 core	GO:0040020	regulation of meiotic nuclear division	12/3485	39/28891	0.00157788	0.0185935	0.0141772	12317/12323/107995/13164/56371/14748/16878/57746/213389/20899/22210/22768	12
SYCP3 core	GO:0014033	neural crest cell differentiation	23/3485	100/28891	0.0015917	0.018686	0.0142478	17684/546726/17300/14234/243574/16776/18188/54644/18508/67898/100169/231858/20115/20347/20350/218877/26456/20359/20360/20681/21380/21418/22409	23
SYCP3 core	GO:0032091	negative regulation of protein binding	23/3485	100/28891	0.0015917	0.018686	0.0142478	11421/11461/11490/11538/53313/20878/20877/213539/12575/12933/67087/56812/98053/15901/73181/57320/100102/23988/20620/56424/14797/110213/217356	23
SYCP3 core	GO:0033045	regulation of sister chromatid segregation	24/3485	106/28891	0.00160315	0.0187853	0.0143234	11461/56456/56317/100504207/20877/77045/56208/11799/12237/107995/29861/81601/66991/332110/20587/68094/66993/67629/21335/108989/22137/68612/381534/327799	24
SYCP3 core	GO:0042770	signal transduction in response to DNA damage	37/3485	187/28891	0.00161369	0.0188736	0.0143908	70681/11909/68251/107976/12051/12122/219158/12443/12575/269582/53817/104418/268465/193838/319955/76454/14155/56371/15248/81601/71890/17319/17535/27354/68077/19361/19367/19891/67941/230784/20613/117229/68592/66131/226591/79263/29813	37
SYCP3 core	GO:0019827	stem cell population maintenance	41/3485	213/28891	0.00162605	0.0189474	0.0144471	11461/56456/238247/77045/243842/105246/107392/22083/170942/14088/14461/69260/30841/21847/16878/234959/330166/17391/18032/54624/57746/383491/19646/50724/20287/56306/50721/20587/13006/20375/20848/71954/225895/21380/21678/21679/93679/22144/22147/233064/68036	41
SYCP3 core	GO:0031396	regulation of protein ubiquitination	41/3485	213/28891	0.00162605	0.0189474	0.0144471	74244/213539/12042/11799/107995/12568/28135/13163/15502/56812/208836/70611/56371/56486/56310/64209/14828/72330/16792/71890/332110/26420/116870/268857/57320/67898/78246/23988/106042/18754/19165/56438/65019/20115/244666/56424/69216/66855/211770/22215/327799	41
SYCP3 core	GO:0009746	response to hexose	40/3485	207/28891	0.00170608	0.0198431	0.01513	74244/545192/11799/75770/67389/12289/66259/12367/13653/217715/223527/54616/353155/14652/110355/67767/81601/16548/378435/387187/70456/17886/17932/110385/18641/19056/18747/18754/623503/74998/52055/19376/230784/56485/20587/20787/21844/20462/68667/22228	40
SYCP3 core	GO:0006090	pyruvate metabolic process	29/3485	137/28891	0.00171606	0.0198854	0.0151622	72141/11674/79459/74747/16418/13808/226265/74246/14433/16548/70266/56716/70456/68263/27402/18641/56421/18747/108099/74370/50721/20501/80879/227659/20848/21991/22228/22333/16969	29
SYCP3 core	GO:0030282	bone mineralization	29/3485	137/28891	0.00171606	0.0198854	0.0151622	11687/11647/11911/12096/12097/12095/12768/102657/12845/214593/13666/13871/14284/14371/21847/107515/16998/17180/18022/18032/237928/106042/19227/73121/21418/231633/68667/353170/22411	29
SYCP3 core	GO:0110053	regulation of actin filament organization	51/3485	280/28891	0.00172455	0.0199468	0.0152091	27360/11687/99889/102098/74192/11567/108100/207495/12332/234695/104252/68178/12721/235431/72042/12985/13043/13829/69524/14063/14158/14248/14260/29816/15901/26401/56716/14489/17973/54631/57028/18693/18709/101497/233977/18754/11853/107702/20401/74392/20740/20741/16765/225115/21754/19720/22323/22349/22351/83767/22411	51
SYCP3 core	GO:0046942	carboxylic acid transport	63/3485	362/28891	0.0017589	0.0203067	0.0154835	11666/19300/11421/11540/11847/54208/11998/12286/12424/13491/227358/66437/67903/108068/16412/26420/73822/76574/17319/70456/18023/26941/18778/26970/271844/67452/216974/19156/58887/94279/94280/94281/231290/18173/237831/56643/20501/216867/69309/80879/57274/108114/20522/27376/67863/208638/224661/26457/26569/215335/72055/76257/17254/215113/52466/106407/330064/102680/22599/30962/101488/64051/22228	63
SYCP3 core	GO:0044839	cell cycle G2/M phase transition	32/3485	156/28891	0.00176248	0.0203107	0.0154865	70681/56399/54194/20877/68251/107976/11799/75770/12313/12315/71276/12428/12443/12567/12575/108000/269582/56371/66209/381293/28010/17535/116871/69917/27354/68077/18392/268930/66993/68592/79263/116733	32
SYCP3 core	GO:0006298	mismatch repair	9/3485	25/28891	0.00178198	0.0204977	0.0156291	15289/17350/217716/55993/17688/18538/69724/68209/19891	9
SYCP3 core	GO:0035282	segmentation	26/3485	119/28891	0.00181068	0.0207251	0.0158025	497652/241324/13389/13543/17300/14234/14367/84653/15399/68713/16776/16848/17285/17292/17293/17877/194908/18845/19165/20350/77485/24075/218850/21389/72634/57434	26
SYCP3 core	GO:0060079	excitatory postsynaptic potential	22/3485	95/28891	0.00181167	0.0207251	0.0158025	11540/108100/380785/12297/12568/108013/11438/13048/13385/13491/192170/14810/14814/110355/18438/20620/18762/20370/20907/56216/81907/71687	22
SYCP3 core	GO:0061053	somite development	22/3485	95/28891	0.00181167	0.0207251	0.0158025	241324/13389/17300/14234/84653/68713/16848/16950/17285/17292/17293/108156/17877/18845/19165/19206/20289/24075/21389/213081/22411/57434	22
SYCP3 core	GO:0042886	amide transport	73/3485	432/28891	0.0018219	0.0208041	0.0158628	11540/11828/11832/54208/74244/11998/545192/12097/11799/11865/75770/67389/12289/66259/23830/12424/12652/12801/13350/56205/223527/14063/52793/14601/67903/14652/14672/108068/16412/67767/16514/16878/378435/70456/17773/17886/17932/18096/57320/110385/18641/18693/19056/18747/18754/19156/74998/52055/19324/19339/19726/380714/74370/20287/75387/50721/56643/20501/26457/76257/52466/330064/20787/20907/21354/21…	73
SYCP3 core	GO:0006672	ceramide metabolic process	23/3485	101/28891	0.00182988	0.0208195	0.0158745	320095/23801/54447/54218/14421/57370/12613/76893/71949/70059/238011/14667/15212/226413/27419/66612/433091/19156/20598/104725/20448/50935/68952	23
SYCP3 core	GO:0006754	ATP biosynthetic process	23/3485	101/28891	0.00182988	0.0208195	0.0158745	11674/11947/67126/11951/67942/11950/28080/12048/26395/54405/67130/70316/68342/68198/66046/66218/66377/68197/226646/67680/66052/20848/66592	23
SYCP3 core	GO:0021543	pallium development	36/3485	182/28891	0.00185887	0.0211109	0.0160967	74244/668158/12568/12569/12570/225523/70762/13390/13392/242620/13796/13797/14179/14810/16536/216850/381293/16568/16975/76574/83431/18032/100609/18508/19305/19823/68585/20287/20359/320165/21335/81907/20462/76510/231380/233064	36
SYCP3 core	GO:0034284	response to monosaccharide	40/3485	208/28891	0.00187105	0.0212109	0.0161729	74244/545192/11799/75770/67389/12289/66259/12367/13653/217715/223527/54616/353155/14652/110355/67767/81601/16548/378435/387187/70456/17886/17932/110385/18641/19056/18747/18754/623503/74998/52055/19376/230784/56485/20587/20787/21844/20462/68667/22228	40
SYCP3 core	GO:0072659	protein localization to plasma membrane	56/3485	315/28891	0.00188251	0.0212664	0.0162153	11461/93835/12306/11931/12048/12215/12297/12323/12568/76686/67300/12988/329877/259300/231580/70231/55978/16412/16514/16776/26941/18483/18709/72287/233977/66053/217124/18762/19133/19206/74998/19376/19339/217371/17274/56089/217344/235281/52892/105782/230784/50721/80297/57816/67020/70423/225049/22319/53620/22349/116733/53612/238331/332175/228136/319740	56
SYCP3 core	GO:1902105	regulation of leukocyte differentiation	63/3485	363/28891	0.00188274	0.0212664	0.0162153	11461/56456/56436/320940/234695/12768/12479/12608/67087/74256/13655/227358/26379/14082/14159/15223/83554/14461/107173/14998/15001/15289/15404/15507/15902/60505/76527/81601/21847/16878/16950/74039/243910/21946/229615/18996/21672/18750/18762/15170/19401/19885/74370/12394/20587/68094/66993/12703/56468/20375/20850/57765/102791/57816/211770/22177/14375/22637/72147/16969/230738/57432/12192	63
SYCP3 core	GO:0002066	columnar/cuboidal epithelial cell development	16/3485	61/28891	0.00190403	0.0214287	0.016339	17341/11865/14104/14367/14461/14561/102247/15402/53626/723884/17831/12020/18508/19401/19726/19744	16
SYCP3 core	GO:0099171	presynaptic modulation of chemical synaptic transmission	16/3485	61/28891	0.00190403	0.0214287	0.016339	11540/11541/11784/11438/11444/13491/14265/67903/108068/268934/215114/18750/18754/19339/67808/22629	16
SYCP3 core	GO:0090596	sensory organ morphogenesis	57/3485	322/28891	0.00190736	0.0214287	0.016339	11830/11911/140489/69743/22295/12614/17684/329941/241324/68588/13543/14103/14173/14179/14367/14461/14561/14581/14685/14790/230824/15399/15422/81896/60613/30841/328789/76574/330166/387177/387178/17921/27419/26941/12020/23958/18423/18508/100503041/100169/19213/19763/67671/105782/20473/20681/20683/20687/20848/21380/21418/21823/20776/97031/22157/213081/22632	57
SYCP3 core	GO:0016236	macroautophagy	49/3485	268/28891	0.00193175	0.021664	0.0165184	68118/73683/235040/74244/56208/12313/12317/12539/234852/208092/77006/66048/17281/14387/56486/14679/55978/66734/67443/107607/19305/12034/78246/117150/353047/67811/19324/19335/106064/56367/140742/230784/20615/69150/100226/20924/100855/209815/70381/21968/60599/22084/29869/22333/116733/53612/54636/66840/52639	49
SYCP3 core	GO:0099590	neurotransmitter receptor internalization	13/3485	45/28891	0.00194001	0.021679	0.0165299	11771/67979/12300/140723/13491/15114/215114/15444/18693/18717/105782/227700/234729	13
SYCP3 core	GO:1901568	fatty acid derivative metabolic process	13/3485	45/28891	0.00194001	0.021679	0.0165299	11666/193742/70025/11671/11684/11687/13350/270076/23887/15356/26394/64059/353371	13
SYCP3 core	GO:0006289	nucleotide-excision repair	19/3485	78/28891	0.00194398	0.0216847	0.0165342	11461/56456/77045/29861/13870/13871/319955/14088/14885/15289/81601/18207/18971/19358/19891/20587/68094/66993/22590	19
SYCP3 core	GO:0002262	myeloid cell homeostasis	41/3485	215/28891	0.00194976	0.0217106	0.0165539	11479/11655/223690/238247/12367/17684/13829/13828/13856/13871/14088/14151/78926/14461/15289/15402/15902/107817/16598/69188/17089/59003/108156/18023/74443/18707/18771/217864/20044/20068/20085/208638/20683/20687/20375/20848/20850/21423/216781/16969/12192	41
SYCP3 core	GO:1904893	negative regulation of receptor signaling pathway via STAT	10/3485	30/28891	0.00195997	0.0217753	0.0166032	12051/217039/15239/101490/230514/19281/12703/12702/52615/21380	10
SYCP3 core	GO:0031333	negative regulation of protein-containing complex assembly	32/3485	157/28891	0.00196252	0.0217753	0.0166032	27360/16800/11567/12332/234695/53624/76686/93687/67087/13829/72205/72179/14248/29816/15289/107817/381293/14489/268857/68077/19305/18762/22121/74499/20740/20741/16765/225115/217356/94091/22349/22351	32
SYCP3 core	GO:0051983	regulation of chromosome segregation	28/3485	132/28891	0.00197432	0.0218675	0.0166736	11461/56456/56317/100504207/20877/227707/77045/56208/11799/12237/107995/29861/81601/66991/73804/332110/54392/215387/20587/68094/66993/67629/21335/108989/22137/68612/381534/327799	28
SYCP3 core	GO:0051693	actin filament capping	12/3485	40/28891	0.00200987	0.022222	0.0169439	27360/11567/12332/234695/13829/14248/14489/20740/20741/225115/22349/22351	12
SYCP3 core	GO:0051961	negative regulation of nervous system development	36/3485	183/28891	0.00205065	0.022633	0.0172572	16800/69743/12774/12568/76893/12385/13389/13390/13392/65254/14461/15901/15902/230674/16835/17196/73181/18096/14912/18508/74132/68585/20347/20350/218877/26456/20359/20360/20562/229285/94091/360213/22084/29869/22326/22629	36
SYCP3 core	GO:0036465	synaptic vesicle recycling	21/3485	90/28891	0.00205991	0.0226625	0.0172798	11461/108012/12048/12568/67300/13429/74006/14169/14824/20403/75734/17957/18717/19056/19339/105782/20528/77057/108800/20907/56216	21
SYCP3 core	GO:0046503	glycerolipid catabolic process	17/3485	67/28891	0.00206056	0.0226625	0.0172798	193742/54608/238055/14073/56636/101490/16835/26394/211429/271844/18803/66968/18947/433091/66853/67452/20778	17
SYCP3 core	GO:0090132	epithelium migration	58/3485	330/28891	0.00207199	0.0227483	0.0173452	11541/11684/11947/12215/12317/12339/12512/12721/13078/13655/14173/14179/14181/14234/14461/67903/384009/14824/15289/15507/16336/16412/107321/76905/57260/26406/73608/17395/105450/17886/332397/15370/18438/18707/18709/263803/18803/20620/67784/18750/18754/101540/104831/11852/68585/20778/20401/20613/20683/243362/20850/69216/21390/21754/238328/22349/230738/68992	58
SYCP3 core	GO:0046605	regulation of centrosome cycle	15/3485	56/28891	0.0020814	0.0227965	0.017382	12449/56706/219103/225523/12009/234852/66917/30839/100502766/232944/17245/20620/69871/20460/233064	15
SYCP3 core	GO:0007029	endoplasmic reticulum organization	22/3485	96/28891	0.00208729	0.0227965	0.017382	54208/224727/67163/13666/66048/23943/52635/272636/231580/56495/67767/332110/103425/19305/19330/20168/68585/68944/66817/30934/67023/319740	22
SYCP3 core	GO:0043535	regulation of blood vessel endothelial cell migration	22/3485	96/28891	0.00208729	0.0227965	0.017382	11684/11947/14173/14181/14234/14461/15289/15507/26406/105450/18438/18709/18803/20620/18750/101540/20401/20683/243362/20850/21390/238328	22
SYCP3 core	GO:1903322	positive regulation of protein modification by small protein conjugation or removal	30/3485	145/28891	0.00209666	0.0228194	0.0173994	12042/11799/107995/100737/56812/208836/70611/56371/56486/14828/72330/16792/332110/26420/116870/68077/67898/78246/229615/59004/23988/106042/56438/244666/56424/57783/54473/211770/22215/230738	30
SYCP3 core	GO:2001257	regulation of cation channel activity	30/3485	145/28891	0.00209666	0.0228194	0.0173994	66395/29867/12286/12297/12313/12315/12568/11438/13491/13856/14169/14265/14697/68312/15114/15444/16412/71912/16509/246133/16514/16538/17395/18389/18693/18803/19700/74777/13830/69106	30
SYCP3 core	GO:0045649	regulation of macrophage differentiation	8/3485	21/28891	0.00211065	0.0228921	0.0174548	14082/14461/15902/76527/16878/18750/211770/72147	8
SYCP3 core	GO:0051875	pigment granule localization	8/3485	21/28891	0.00211065	0.0228921	0.0174548	232946/18457/69654/26395/171531/17921/19329/19324	8
SYCP3 core	GO:1903169	regulation of calcium ion transmembrane transport	39/3485	203/28891	0.00215341	0.0233156	0.0177777	66395/11931/29867/12286/12289/12297/12313/12315/12568/12721/13057/13491/13856/14065/14169/14265/14697/14810/68312/15114/15444/16163/71912/16509/246133/18389/18438/18803/19056/18754/19165/15170/56089/19700/74777/20544/110213/66109/22333	39
SYCP3 core	GO:0042326	negative regulation of phosphorylation	64/3485	372/28891	0.00216418	0.0233918	0.0178359	11461/11538/11540/67605/70312/66259/12367/12575/12577/12581/208092/66917/12988/52468/13163/13829/15502/100037258/72349/235584/108900/14154/17873/23882/217039/110355/192231/15507/15587/101490/53626/19099/17762/17283/171580/78388/17973/57320/18508/23980/17872/108954/11757/108099/18750/18762/67763/19165/15170/19281/69903/69726/12703/12702/56468/52615/57321/21754/211770/19720/22084/22088/230738/229007	64
SYCP3 core	GO:0050708	regulation of protein secretion	58/3485	331/28891	0.00222293	0.0239855	0.0182885	11540/99889/74244/545192/12097/11799/11865/75770/12215/67389/12289/66259/23830/12652/12801/13418/74006/13491/56205/223527/14063/14652/14672/16163/67767/16514/16534/70456/17773/77579/17886/17932/18096/22260/110385/18641/18693/19056/18747/18754/104831/52055/19376/19726/13650/217344/380714/74370/77371/75387/50721/20501/20787/21844/68667/22228/67267/68151	58
SYCP3 core	GO:0000266	mitochondrial fission	14/3485	51/28891	0.00225371	0.0242758	0.0185099	75311/20878/56749/74006/66437/70772/14245/17762/75734/239555/67900/67472/76824/22228	14
SYCP3 core	GO:0031214	biomineral tissue development	36/3485	184/28891	0.0022593	0.0242942	0.0185239	11687/11647/11911/12096/12097/12095/12768/102657/12608/12842/12845/214593/13666/13871/208659/14284/14371/21847/107515/16998/17180/18022/18032/237928/106042/19227/73121/20515/21380/21418/231633/68667/353170/68151/22411/22420	36
SYCP3 core	GO:0070646	protein modification by small protein removal	27/3485	127/28891	0.00227184	0.0243391	0.0185581	70681/217218/26894/108679/74256/78825/56812/66085/223527/66124/68077/107260/68149/54644/57320/80886/108037/57783/59025/24110/53376/216825/244144/327799/75083/84092/230738	27
SYCP3 core	GO:0002562	somatic diversification of immune receptors via germline recombination within a single locus	19/3485	79/28891	0.00227512	0.0243391	0.0185581	11628/72103/58208/78412/13870/66362/232210/15289/71890/17350/17688/27354/235587/20926/57765/21423/22042/14375/22632	19
SYCP3 core	GO:0016444	somatic cell DNA recombination	19/3485	79/28891	0.00227512	0.0243391	0.0185581	11628/72103/58208/78412/13870/66362/232210/15289/71890/17350/17688/27354/235587/20926/57765/21423/22042/14375/22632	19
SYCP3 core	GO:0040029	epigenetic regulation of gene expression	43/3485	230/28891	0.00228311	0.024383	0.0185916	11628/238247/11909/54343/116848/30951/12577/73139/664799/22083/54427/20918/56802/14958/171506/15289/100503872/69260/69612/63830/16598/16907/17192/51812/17283/77853/116870/217827/383491/213464/229700/109095/50721/93762/20587/20375/101685/52615/218850/108989/19720/21849/22768	43
SYCP3 core	GO:0010977	negative regulation of neuron projection development	33/3485	165/28891	0.00232798	0.0248199	0.0189247	12774/12568/76893/12933/121021/19158/668253/231580/14581/14964/14972/101490/269473/17196/218203/19089/74132/68585/20347/20350/218877/26456/20359/20360/20562/20615/229285/21389/360213/63873/22084/22215/29869	33
SYCP3 core	GO:0048872	homeostasis of number of cells	68/3485	401/28891	0.00233258	0.0248267	0.0189299	11479/11655/223690/238247/12042/12151/234695/12367/12773/17684/12721/74256/13829/13796/13828/13856/13871/14082/14088/14151/14284/15377/78926/14461/245607/15289/15402/15902/107817/16568/16598/69188/107515/17089/59003/17283/17319/108156/17831/242864/18023/18032/74443/18707/18771/19056/383491/21672/54683/217864/20044/20068/20085/23921/54390/208638/106947/20683/20687/20375/20848/20850/21423/79201/216…	68
SYCP3 core	GO:0009749	response to glucose	39/3485	204/28891	0.00235874	0.0250535	0.0191029	74244/545192/11799/75770/67389/12289/66259/12367/13653/217715/223527/54616/353155/14652/110355/67767/81601/16548/378435/387187/70456/17886/17932/110385/18641/19056/18747/18754/623503/74998/52055/19376/230784/20587/20787/21844/20462/68667/22228	39
SYCP3 core	GO:0043242	negative regulation of protein-containing complex disassembly	21/3485	91/28891	0.00237898	0.0250535	0.0191029	27360/23805/16800/11567/12332/234695/80986/13829/14248/78926/237891/17318/14489/78246/224432/74392/20740/20741/225115/22349/22351	21
SYCP3 core	GO:0090130	tissue migration	58/3485	332/28891	0.0023834	0.0250535	0.0191029	11541/11684/11947/12215/12317/12339/12512/12721/13078/13655/14173/14179/14181/14234/14461/67903/384009/14824/15289/15507/16336/16412/107321/76905/57260/26406/73608/17395/105450/17886/332397/15370/18438/18707/18709/263803/18803/20620/67784/18750/18754/101540/104831/11852/68585/20778/20401/20613/20683/243362/20850/69216/21390/21754/238328/22349/230738/68992	58
SYCP3 core	GO:0090263	positive regulation of canonical Wnt signaling pathway	24/3485	109/28891	0.00238365	0.0250535	0.0191029	11538/11865/232560/219158/12842/27373/13144/14173/14371/64297/16469/107515/26401/23988/69217/232941/114604/66743/72043/319998/68667/22210/84092/68151	24
SYCP3 core	GO:0001921	positive regulation of receptor recycling	7/3485	17/28891	0.0023856	0.0250535	0.0191029	12306/230857/101490/19165/56089/105782/22319	7
SYCP3 core	GO:0003334	keratinocyte development	7/3485	17/28891	0.0023856	0.0250535	0.0191029	58208/386463/14284/69073/72333/19156/21418	7
SYCP3 core	GO:0051904	pigment granule transport	7/3485	17/28891	0.0023856	0.0250535	0.0191029	232946/18457/69654/26395/17921/19329/19324	7
SYCP3 core	GO:0048588	developmental cell growth	52/3485	291/28891	0.00238586	0.0250535	0.0191029	11538/23807/20878/104382/12774/12568/240058/13043/53817/217715/13796/15516/29875/71955/16412/20403/66225/17762/83431/18032/18096/214230/74116/23988/106042/18762/15468/74132/68585/20203/20347/20350/218877/26456/20359/20360/235072/50721/20562/229285/68475/21844/81907/28185/360213/69737/29869/382018/83767/225348/22632/319740	52
SYCP3 core	GO:0051899	membrane depolarization	22/3485	97/28891	0.00239765	0.0251049	0.019142	11666/11540/11684/12286/12289/12300/12424/11438/11444/14718/15166/16536/18438/57320/18762/235281/110880/20271/20273/15567/68667/22629	22
SYCP3 core	GO:0030098	lymphocyte differentiation	80/3485	486/28891	0.00240071	0.0251049	0.019142	77727/11461/56456/56436/11634/11909/320940/58208/12051/12151/234695/12769/12479/15985/12902/74256/13653/13655/14082/14284/15223/14367/14371/23882/545652/56310/14998/15001/15289/15507/15902/15976/60505/270110/107817/81601/68137/16792/16848/74775/16950/17283/74039/243910/15379/54644/21946/18771/18987/19056/21672/18762/19156/15170/19401/19885/12394/14977/20587/68094/66993/12703/56468/20687/20375/272…	80
SYCP3 core	GO:0030217	T cell differentiation	59/3485	339/28891	0.00240276	0.0251049	0.019142	11461/56456/56436/11634/11909/58208/12051/12151/234695/12769/12479/74256/13653/13655/14082/14284/15223/14367/23882/14998/15001/15289/15507/15976/60505/107817/81601/68137/16848/74775/16950/17283/243910/54644/18771/19056/21672/18762/19156/19401/19885/12394/20587/68094/66993/12703/56468/20687/20375/20848/20850/57765/21423/21942/327799/22637/230738/57432/12192	59
SYCP3 core	GO:0030835	negative regulation of actin filament depolymerization	13/3485	46/28891	0.00240996	0.0251382	0.0191674	27360/11567/12332/234695/13829/14248/14489/74392/20740/20741/225115/22349/22351	13
SYCP3 core	GO:0006353	DNA-templated transcription termination	9/3485	26/28891	0.00243669	0.0251657	0.0191884	74238/66136/20020/67005/27374/224432/68991/22130/77305	9
SYCP3 core	GO:0046337	phosphatidylethanolamine metabolic process	9/3485	26/28891	0.00243669	0.0251657	0.0191884	105501/11687/75320/76574/67111/242864/68671/67452/26457	9
SYCP3 core	GO:0046386	deoxyribose phosphate catabolic process	9/3485	26/28891	0.00243669	0.0251657	0.0191884	66422/64705/110074/230718/103850/214254/75686/213484/231903	9
SYCP3 core	GO:0048857	neural nucleus development	9/3485	26/28891	0.00243669	0.0251657	0.0191884	11909/12286/12569/12570/11444/14173/16509/11859/105782	9
SYCP3 core	GO:0061339	establishment or maintenance of monopolar cell polarity	9/3485	26/28891	0.00243669	0.0251657	0.0191884	234695/15223/14086/107338/55978/270163/26941/105782/20401	9
SYCP3 core	GO:1902230	negative regulation of intrinsic apoptotic signaling pathway in response to DNA damage	9/3485	26/28891	0.00243669	0.0251657	0.0191884	12048/12122/219158/12581/74041/17319/20613/234371/29813	9
SYCP3 core	GO:0001707	mesoderm formation	17/3485	68/28891	0.00244383	0.025198	0.019213	230793/241324/26940/17300/14234/15110/216850/17292/17293/80294/18747/20289/20613/24075/21389/68151/22411	17
SYCP3 core	GO:1990138	neuron projection extension	40/3485	211/28891	0.0024518	0.0252386	0.019244	11538/20878/104382/12774/12568/240058/13043/217715/13796/15516/29875/16412/20403/66225/17762/83431/18096/214230/106042/18762/74132/68585/20203/20347/20350/218877/26456/20359/20360/20562/68475/21844/81907/360213/69737/29869/382018/83767/225348/319740	40
SYCP3 core	GO:0006122	mitochondrial electron transport, ubiquinol to cytochrome c	6/3485	13/28891	0.00247077	0.0253922	0.0193611	13063/13067/66152/66594/22273/67003	6
SYCP3 core	GO:0030838	positive regulation of actin filament polymerization	15/3485	57/28891	0.00251477	0.0256825	0.0195824	11687/108100/207495/234695/104252/12985/13043/14158/14260/26401/56716/17973/54631/18754/22323	15
SYCP3 core	GO:0070527	platelet aggregation	15/3485	57/28891	0.00251477	0.0256825	0.0195824	11684/117197/56745/12845/246707/14065/432628/18595/14827/12304/73182/18717/18750/15170/15567	15
SYCP3 core	GO:2000059	negative regulation of ubiquitin-dependent protein catabolic process	15/3485	57/28891	0.00251477	0.0256825	0.0195824	224650/224727/219158/77006/67903/72330/68077/57320/68833/19165/217341/65019/20115/79263/59025	15
SYCP3 core	GO:0072331	signal transduction by p53 class mediator	31/3485	153/28891	0.0025154	0.0256825	0.0195824	68048/224727/170770/12051/12181/12575/28135/74747/242705/13871/192231/15248/233020/81601/17248/17319/68077/18996/80751/65019/100502825/20054/67941/20115/59014/230784/66940/20613/66354/80707/29813	31
SYCP3 core	GO:0032922	circadian regulation of gene expression	18/3485	74/28891	0.00256546	0.02613	0.0199237	11911/11865/272322/12953/27373/13653/15901/15902/107515/116870/18626/18628/27374/19885/50721/21969/53376/69376	18
SYCP3 core	GO:0071214	cellular response to abiotic stimulus	59/3485	340/28891	0.00257251	0.02613	0.0199237	11461/11677/11830/20877/107976/170770/12048/12367/12575/12842/12925/74041/13653/13665/13856/13870/14672/14685/14697/14718/56541/15587/109685/16509/332396/16528/19094/26420/100628582/56716/17395/73181/18483/18538/207728/69327/234839/18971/52055/19361/19367/56438/11852/19822/74370/20289/20469/20528/76257/269356/20544/234371/60599/63873/22411/22590/14375/22632/12192	59
SYCP3 core	GO:0104004	cellular response to environmental stimulus	59/3485	340/28891	0.00257251	0.02613	0.0199237	11461/11677/11830/20877/107976/170770/12048/12367/12575/12842/12925/74041/13653/13665/13856/13870/14672/14685/14697/14718/56541/15587/109685/16509/332396/16528/19094/26420/100628582/56716/17395/73181/18483/18538/207728/69327/234839/18971/52055/19361/19367/56438/11852/19822/74370/20289/20469/20528/76257/269356/20544/234371/60599/63873/22411/22590/14375/22632/12192	59
SYCP3 core	GO:2000045	regulation of G1/S transition of mitotic cell cycle	33/3485	166/28891	0.00257591	0.02613	0.0199237	11461/56456/77045/12122/12443/12575/12581/219103/52468/104418/29861/76454/15902/381293/69188/17283/231803/12795/216166/19054/15468/15170/19651/19891/67941/74370/20135/20587/68094/66993/20460/21423/27375	33
SYCP3 core	GO:0001963	synaptic transmission, dopaminergic	10/3485	31/28891	0.00258427	0.0261725	0.0199561	11540/68318/12568/11444/13491/60613/269642/57320/15567/21823	10
SYCP3 core	GO:0048048	embryonic eye morphogenesis	11/3485	36/28891	0.00260273	0.0263169	0.0200662	17684/14367/81896/30841/18508/100169/20473/20683/20687/21418/21823	11
SYCP3 core	GO:0043434	response to peptide hormone	67/3485	396/28891	0.00264233	0.0266744	0.0203387	11423/11541/56436/11937/12096/12097/12095/67389/12301/69719/23830/12953/12988/329877/13653/217715/16418/227358/26379/14158/14234/14527/23886/14678/110355/16006/16369/16548/230514/14245/26395/69816/17973/17975/228869/83431/15370/100102/18709/117150/18747/18750/18762/623503/17274/235623/52892/628900/230784/23921/26457/26569/20528/56017/20544/12703/12702/20683/20787/20848/20850/209039/63873/22084/54…	67
SYCP3 core	GO:0006081	cellular aldehyde metabolic process	19/3485	80/28891	0.00265238	0.0266898	0.0203505	11532/11671/11674/11647/12724/13078/14433/213350/76238/14651/16548/17448/57320/57028/103711/27376/21351/21881/21991	19
SYCP3 core	GO:1901292	nucleoside phosphate catabolic process	19/3485	80/28891	0.00265238	0.0266898	0.0203505	11666/70025/76025/12799/66422/64705/110074/12497/105446/17969/230718/103850/214254/75686/213484/269614/207728/18585/231903	19
SYCP3 core	GO:0045639	positive regulation of myeloid cell differentiation	25/3485	116/28891	0.00266609	0.0267848	0.0204229	11479/223690/12768/12985/67087/14082/14159/14461/15289/15402/15902/76527/21847/16878/18996/18750/217864/74370/12394/20848/20850/57816/211770/22177/12192	25
SYCP3 core	GO:0010595	positive regulation of endothelial cell migration	24/3485	110/28891	0.00270683	0.0271073	0.0206688	11541/11684/11947/12215/12317/14173/14181/14234/14461/14824/15289/15507/26406/18438/18707/18803/20620/18750/101540/11852/20683/20850/230738/68992	24
SYCP3 core	GO:0048704	embryonic skeletal system morphogenesis	24/3485	110/28891	0.00270683	0.0271073	0.0206688	11695/12151/111970/13392/192170/14179/14234/15399/15402/15404/15405/15416/109663/15423/15434/15438/17283/17877/22658/18595/106947/21380/21418/213081	24
SYCP3 core	GO:0007369	gastrulation	36/3485	186/28891	0.002732	0.0271632	0.0207115	230793/241324/22083/319520/13543/26940/14179/17300/14234/15110/68196/216850/26395/17196/17292/17293/17886/54624/102693/80294/106042/18747/20289/20613/20680/68592/24075/218850/21389/21423/21815/217351/68151/22411/22642/243905	36
SYCP3 core	GO:0032092	positive regulation of protein binding	23/3485	104/28891	0.00273444	0.0271632	0.0207115	11421/11603/14339/23802/12306/232560/12568/12985/68588/13666/29816/15516/76500/16848/67443/100732/17395/23988/20620/67784/67811/21844/21849	23
SYCP3 core	GO:0072524	pyridine-containing compound metabolic process	21/3485	92/28891	0.00273874	0.0271632	0.0207115	107747/11647/107766/15930/209176/17448/56716/78914/246703/17969/66454/57028/66171/103711/54683/67375/66646/19895/74370/21351/21881	21
SYCP3 core	GO:0044784	metaphase/anaphase transition of cell cycle	22/3485	98/28891	0.00274613	0.0271632	0.0207115	11461/56456/56317/100504207/20877/77045/11799/12237/107995/29861/66991/332110/20587/68094/66993/67629/21335/108989/22137/68612/381534/327799	22
SYCP3 core	GO:0048864	stem cell development	22/3485	98/28891	0.00274613	0.0271632	0.0207115	17684/546726/14173/17300/14234/243574/16776/723884/18188/18508/67898/100169/231858/20347/20350/218877/26456/20359/20360/20681/21380/21418	22
SYCP3 core	GO:0021532	neural tube patterning	14/3485	52/28891	0.00274709	0.0271632	0.0207115	12151/105278/14179/81896/30841/16568/18508/18747/19165/19206/19335/66743/66910/213081	14
SYCP3 core	GO:0043666	regulation of phosphoprotein phosphatase activity	14/3485	52/28891	0.00274709	0.0271632	0.0207115	12313/12315/12953/14673/14678/76497/17872/108954/19049/217124/71474/227059/226591/101568	14
SYCP3 core	GO:2000677	regulation of transcription regulatory region DNA binding	14/3485	52/28891	0.00274709	0.0271632	0.0207115	13198/77006/17300/14958/15110/15902/16878/71890/227737/57320/18508/18996/66743/16969	14
SYCP3 core	GO:0106106	cold-induced thermogenesis	31/3485	154/28891	0.00279282	0.027572	0.0210231	11423/329910/68465/11647/11911/11865/12608/13198/56636/14234/23882/14748/15901/319765/16163/27399/216850/68614/107515/240028/14245/22260/18559/18618/19079/19744/50721/171382/22228/53422/329003	31
SYCP3 core	GO:0008544	epidermis development	67/3485	397/28891	0.00281198	0.0277174	0.0211341	11479/11671/11684/23801/11695/58208/12367/22295/12575/386463/12614/57255/234130/13393/13871/18612/54616/14173/14284/17300/231580/14581/14632/230824/15404/15422/69073/50868/16568/16682/223917/64661/16776/107515/328789/17133/545893/26395/73822/17921/27419/26941/78405/72333/18508/100503041/59004/433091/19156/19165/19206/12394/105782/14977/20613/20672/20732/19143/16765/54200/21418/97031/71609/22088/2…	67
SYCP3 core	GO:0045765	regulation of angiogenesis	54/3485	307/28891	0.00283169	0.0278679	0.0212488	11489/11535/11909/12273/327743/12490/13078/242705/13638/246707/14103/14173/17300/14234/14461/319197/14824/15239/15289/15402/15507/15901/16412/16598/16878/76905/17395/67154/246703/68833/18654/18707/18803/20620/67784/17872/18750/101540/246691/19223/11852/107702/68585/12394/50721/20683/192187/243362/20848/21390/21413/217369/238328/230738	54
SYCP3 core	GO:0006406	mRNA export from nucleus	17/3485	69/28891	0.00288474	0.0282623	0.0215495	54194/21681/66511/68278/53817/192170/223527/14265/17149/103468/19069/71805/53319/109095/66118/20926/108989	17
SYCP3 core	GO:0007032	endosome organization	17/3485	69/28891	0.00288474	0.0282623	0.0215495	14339/234852/208092/235567/13429/14103/170833/231717/84095/72287/19344/52898/100226/21968/75083/84092/116733	17
SYCP3 core	GO:0030072	peptide hormone secretion	56/3485	321/28891	0.00288529	0.0282623	0.0215495	74244/545192/12097/11799/11865/75770/67389/12289/66259/23830/12652/12801/13350/56205/223527/14063/52793/14601/14652/14672/67767/16514/16878/378435/70456/17773/17886/17932/18096/57320/110385/18641/18693/19056/18747/18754/74998/52055/19324/19339/19726/380714/74370/20287/75387/50721/20501/20787/20907/21844/68667/63873/22226/22228/67267/381677	56
SYCP3 core	GO:0010631	epithelial cell migration	57/3485	328/28891	0.00290755	0.028436	0.0216819	11541/11684/11947/12215/12317/12339/12512/12721/13078/13655/14173/14181/14234/14461/67903/384009/14824/15289/15507/16336/16412/107321/76905/57260/26406/73608/17395/105450/17886/332397/15370/18438/18707/18709/263803/18803/20620/67784/18750/18754/101540/104831/11852/68585/20778/20401/20613/20683/243362/20850/69216/21390/21754/238328/22349/230738/68992	57
SYCP3 core	GO:1902107	positive regulation of leukocyte differentiation	40/3485	213/28891	0.00292025	0.0284713	0.0217088	11461/56456/320940/234695/12768/12479/67087/74256/13655/14082/14159/14998/15289/15902/60505/76527/81601/21847/16878/243910/18996/18750/18762/19401/74370/12394/20587/68094/66993/12703/56468/20375/20850/57816/211770/22177/14375/22637/72147/12192	40
SYCP3 core	GO:1903708	positive regulation of hemopoiesis	40/3485	213/28891	0.00292025	0.0284713	0.0217088	11461/56456/320940/234695/12768/12479/67087/74256/13655/14082/14159/14998/15289/15902/60505/76527/81601/21847/16878/243910/18996/18750/18762/19401/74370/12394/20587/68094/66993/12703/56468/20375/20850/57816/211770/22177/14375/22637/72147/12192	40
SYCP3 core	GO:0000082	G1/S transition of mitotic cell cycle	43/3485	233/28891	0.00293402	0.0285612	0.0217774	11461/56456/11479/77045/12122/12323/12428/12443/18557/12567/12568/12575/12581/219103/52468/104418/29861/104394/76454/15902/16412/381293/69188/17283/231803/20620/12795/216166/19054/15468/15170/19651/19891/67941/74370/20135/20587/68094/66993/20460/24075/21423/27375	43
SYCP3 core	GO:0032963	collagen metabolic process	26/3485	123/28891	0.00294253	0.0285655	0.0217807	11479/11490/11541/30951/12842/14284/14718/15901/16412/17388/23948/214766/26561/17391/240047/17395/17534/27419/54683/19152/52377/20289/12406/209039/81877/22226	26
SYCP3 core	GO:0001933	negative regulation of protein phosphorylation	59/3485	342/28891	0.00294358	0.0285655	0.0217807	11461/11538/11540/67605/70312/66259/12367/12575/12577/208092/66917/52468/13163/13829/15502/100037258/72349/235584/108900/14154/17873/23882/217039/110355/192231/15507/15587/101490/53626/19099/17283/171580/78388/17973/57320/18508/23980/17872/108954/108099/18750/18762/19165/15170/19281/69903/69726/12703/12702/56468/52615/57321/21754/211770/19720/22084/22088/230738/229007	59
SYCP3 core	GO:0008608	attachment of spindle microtubules to kinetochore	13/3485	47/28891	0.00296924	0.0287375	0.0219119	70681/100504207/20877/56208/11799/12237/67177/12617/81601/73804/18005/54141/67629	13
SYCP3 core	GO:0043467	regulation of generation of precursor metabolites and energy	32/3485	161/28891	0.00297048	0.0287375	0.0219119	11666/14004/72170/242602/52637/12865/20463/74747/16418/320204/14527/15289/16548/56716/672284/68077/57320/207728/12034/22113/54646/18747/108099/74370/52892/108037/50721/227659/20848/63873/67267/16969	32
SYCP3 core	GO:0048638	regulation of developmental growth	68/3485	405/28891	0.00298785	0.0288611	0.0220061	11538/11603/104382/56808/12774/12568/12575/17684/240058/13043/13163/53817/217715/14173/14179/14284/17300/14234/23886/14601/225152/14632/102247/14824/71955/20403/19094/17762/17283/76574/17938/83431/18096/19305/74116/18712/23988/19035/623503/19206/74132/68585/20347/20350/218877/26456/20359/20360/15567/20562/20670/71406/229285/80297/20848/20850/21380/24087/28185/360213/69737/29869/382018/232334/2234…	68
SYCP3 core	GO:0033059	cellular pigmentation	15/3485	58/28891	0.0030201	0.0290401	0.0221426	11767/108012/14533/73689/232946/117197/18457/12512/69654/26395/171531/17921/19329/19324/20615	15
SYCP3 core	GO:1903170	negative regulation of calcium ion transmembrane transport	15/3485	58/28891	0.0030201	0.0290401	0.0221426	29867/12297/12313/12315/13491/13856/14265/14697/68312/18389/19056/18754/19700/110213/22333	15
SYCP3 core	GO:0045055	regulated exocytosis	48/3485	267/28891	0.00302028	0.0290401	0.0221426	11541/545192/12048/12286/12568/12570/12652/12721/74006/13446/60425/14063/14158/14159/14265/14461/14678/109685/16163/56743/210155/171580/17886/17957/231602/84095/76787/19056/18747/18750/74998/52055/19339/442827/380714/105782/18951/59033/20615/69150/20375/20907/56216/64051/20974/67808/382018/22319	48
SYCP3 core	GO:0006626	protein targeting to mitochondrion	19/3485	81/28891	0.00308061	0.0295296	0.0225158	75311/12122/72170/52838/66437/17714/75734/56330/75387/20787/30055/21855/69773/66525/67952/223696/67145/53333/28185	19
SYCP3 core	GO:1901880	negative regulation of protein depolymerization	19/3485	81/28891	0.00308061	0.0295296	0.0225158	27360/23805/16800/11567/12332/234695/80986/13829/14248/78926/237891/17318/14489/74392/20740/20741/225115/22349/22351	19
SYCP3 core	GO:1904950	negative regulation of establishment of protein localization	31/3485	155/28891	0.00309595	0.0296313	0.0225934	75311/29867/12568/12652/235431/12988/116891/70377/13829/15502/13491/223527/14063/67767/16509/16514/17762/17773/57320/110385/18641/52055/19335/13650/217344/74370/75387/50721/20787/22228/66894	31
SYCP3 core	GO:0014032	neural crest cell development	20/3485	87/28891	0.00312607	0.029874	0.0227784	17684/546726/17300/14234/243574/16776/18188/18508/67898/100169/231858/20347/20350/218877/26456/20359/20360/20681/21380/21418	20
SYCP3 core	GO:0030148	sphingolipid biosynthetic process	22/3485	99/28891	0.0031363	0.0298818	0.0227843	320095/215493/23801/54447/74244/54218/14421/57370/76893/71949/70059/238011/57874/66775/66612/18618/433091/20598/104725/20448/50935/68952	22
SYCP3 core	GO:0051100	negative regulation of binding	33/3485	168/28891	0.00314024	0.0298818	0.0227843	11421/11461/11490/11538/53313/20878/20877/213539/12575/12933/67087/13198/56812/192170/98053/56541/15110/15901/15902/71890/231803/18005/73181/57320/100102/23988/20620/110351/56424/14797/110213/217356/53422	33
SYCP3 core	GO:1902099	regulation of metaphase/anaphase transition of cell cycle	21/3485	93/28891	0.00314315	0.0298818	0.0227843	11461/56456/56317/100504207/20877/77045/11799/12237/107995/29861/66991/332110/20587/68094/66993/67629/108989/22137/68612/381534/327799	21
SYCP3 core	GO:0015833	peptide transport	59/3485	343/28891	0.00314595	0.0298818	0.0227843	74244/545192/12097/11799/11865/75770/67389/12289/66259/23830/12652/12801/13350/56205/223527/14063/52793/14601/14652/14672/67767/16514/16878/378435/70456/17773/17886/17932/18096/57320/110385/18641/18693/19056/18747/18754/74998/52055/19324/19339/19726/380714/74370/20287/75387/50721/56643/20501/20787/20907/21354/21355/21844/68667/63873/22226/22228/67267/381677	59
SYCP3 core	GO:0035883	enteroendocrine cell differentiation	12/3485	42/28891	0.00316405	0.0300082	0.0228807	17341/11865/14561/53626/17283/18096/14912/74561/15379/18508/19726/19744	12
SYCP3 core	GO:0031334	positive regulation of protein-containing complex assembly	40/3485	214/28891	0.00318202	0.0301331	0.0229759	11687/108100/207495/170770/12122/71902/234695/12424/104252/12985/13043/14158/14159/14260/14234/14086/29816/18826/26401/26420/17762/232944/56716/17973/54631/22260/57320/83679/234839/18754/69903/11853/226151/67705/56424/22042/67971/338364/75083/22323	40
SYCP3 core	GO:0019646	aerobic electron transport chain	16/3485	64/28891	0.00323242	0.0305182	0.0232696	12858/12865/20463/12868/13063/13067/66218/68197/226646/57320/67680/66052/66152/66594/22273/67003	16
SYCP3 core	GO:0035176	social behavior	16/3485	64/28891	0.00323242	0.0305182	0.0232696	11998/11444/71722/13385/14265/14709/14810/16536/18032/74370/18951/210274/15567/21380/22084/22226	16
SYCP3 core	GO:0009264	deoxyribonucleotide catabolic process	9/3485	27/28891	0.00326848	0.030628	0.0233533	66422/64705/110074/230718/103850/214254/75686/213484/231903	9
SYCP3 core	GO:0039694	viral RNA genome replication	9/3485	27/28891	0.00326848	0.030628	0.0233533	11628/73683/74244/72179/14265/18521/20587/218850/21849	9
SYCP3 core	GO:0042753	positive regulation of circadian rhythm	9/3485	27/28891	0.00326848	0.030628	0.0233533	11540/11865/272322/103583/14601/81601/19885/230753/217369	9
SYCP3 core	GO:0046426	negative regulation of receptor signaling pathway via JAK-STAT	9/3485	27/28891	0.00326848	0.030628	0.0233533	12051/217039/15239/101490/230514/12703/12702/52615/21380	9
SYCP3 core	GO:0051016	barbed-end actin filament capping	9/3485	27/28891	0.00326848	0.030628	0.0233533	27360/11567/12332/234695/14248/14489/225115/22349/22351	9
SYCP3 core	GO:0050796	regulation of insulin secretion	41/3485	221/28891	0.0032783	0.0306741	0.0233885	74244/545192/12097/11799/11865/75770/67389/12289/66259/23830/12652/12801/56205/223527/14063/14652/14672/67767/16514/70456/17773/17886/17932/18096/110385/18641/18693/19056/18747/18754/19726/380714/74370/75387/50721/20501/20787/21844/68667/22228/67267	41
SYCP3 core	GO:0061448	connective tissue development	55/3485	316/28891	0.00328644	0.0307045	0.0234116	56436/108012/11909/110075/12163/12164/12411/214685/12842/12845/12902/77006/13392/13653/13666/26379/30838/14173/14284/14234/319197/15110/15402/15423/15434/15485/15902/16998/17180/387158/17877/18027/12020/18750/19227/19401/73121/19885/12394/381489/20289/12406/227731/68427/20613/73234/20681/229285/20375/72043/68667/63873/22255/16969/329003	55
SYCP3 core	GO:0043618	regulation of transcription from RNA polymerase II promoter in response to stress	11/3485	37/28891	0.00330597	0.030841	0.0235157	11911/12608/17684/13198/13653/13666/16598/17973/18023/17872/110213	11
SYCP3 core	GO:0001881	receptor recycling	14/3485	53/28891	0.00332574	0.0309793	0.0236212	11423/12306/230857/101490/16835/100102/103737/19305/231717/19165/56089/105782/207592/22319	14
SYCP3 core	GO:0007264	small GTPase mediated signal transduction	71/3485	428/28891	0.00333958	0.0310621	0.0236843	228998/73167/14570/102098/16800/108100/12175/104252/72729/12614/68178/54366/19158/72318/329877/104418/105445/100310872/13856/99662/353283/14063/14065/56486/14673/319197/57874/16412/381293/16211/16706/26395/17925/18032/71966/67169/100169/20620/74002/270160/19342/110351/54153/320484/70727/320292/19395/233046/69903/71746/19744/69159/11852/69288/11853/68585/23921/27387/20401/20469/74206/117600/243362…	71
SYCP3 core	GO:0051258	protein polymerization	50/3485	282/28891	0.00335359	0.0310954	0.0237096	27360/11687/74192/11567/108100/207495/12332/234695/71276/104252/219103/76686/12721/72042/12985/13043/13829/72205/69524/14158/14159/14248/14260/29816/26401/100732/17762/56716/27361/14489/17973/83431/17997/54631/83679/18709/101497/18754/19200/20740/20741/68475/16765/225115/67971/63873/68612/22323/22349/22351	50
SYCP3 core	GO:0036297	interstrand cross-link repair	10/3485	32/28891	0.00335804	0.0310954	0.0237096	13870/73172/71885/67513/14088/381306/217216/19361/19364/22590	10
SYCP3 core	GO:0045724	positive regulation of cilium assembly	10/3485	32/28891	0.00335804	0.0310954	0.0237096	101565/219103/225523/230872/15114/55978/232944/69871/235072/53860	10
SYCP3 core	GO:1990778	protein localization to cell periphery	67/3485	400/28891	0.00337915	0.0312024	0.0237912	11461/93835/12306/11931/12048/12215/12297/12300/12323/12568/76686/67300/12988/329877/13385/259300/231580/70231/14810/55978/16412/16514/16776/93730/26395/78906/26941/18483/18709/72287/233977/66053/217124/18762/19133/19206/74998/19376/19339/217371/17274/56089/217344/83493/235281/52892/105782/230784/50721/80297/56216/57816/67020/22084/70423/225049/22141/22319/53620/22349/116733/53612/213081/238331/3…	67
SYCP3 core	GO:0040013	negative regulation of locomotion	61/3485	358/28891	0.00337955	0.0312024	0.0237912	54608/11490/68465/238247/107392/12317/56838/12512/76893/17684/242653/12385/13078/71228/13491/72349/246707/170942/14173/228564/14673/15289/15404/15587/68713/69260/332110/73608/17319/28010/105450/17831/17886/234593/26941/57320/18709/23988/104831/19281/19646/11852/50724/20347/20350/218877/26456/20359/20360/56306/20562/117600/243362/20848/71954/69216/21390/211770/60599/238328/22411	61
SYCP3 core	GO:0046513	ceramide biosynthetic process	17/3485	70/28891	0.00338968	0.0312039	0.0237924	320095/23801/54447/54218/14421/57370/76893/71949/70059/238011/66612/433091/20598/104725/20448/50935/68952	17
SYCP3 core	GO:1902750	negative regulation of cell cycle G2/M phase transition	17/3485	70/28891	0.00338968	0.0312039	0.0237924	70681/68251/107976/12575/269582/56371/66209/28010/17535/69917/27354/68077/18392/268930/68592/79263/116733	17
SYCP3 core	GO:0001659	temperature homeostasis	37/3485	195/28891	0.00341873	0.0314253	0.0239612	11423/329910/68465/11647/11911/11865/12774/12608/12801/13198/13653/56636/14234/23882/14748/15901/319765/16163/27399/216850/68614/107515/240028/14245/242864/22260/18559/18618/19079/19744/50721/26457/20848/171382/22228/53422/329003	37
SYCP3 core	GO:0051924	regulation of calcium ion transport	52/3485	296/28891	0.00343193	0.0315004	0.0240185	11421/11540/66395/11931/29867/12286/12289/12297/12313/12315/12768/12568/12721/213573/12913/13057/13491/13856/14065/14169/14265/14652/14678/14697/14810/68312/15114/26558/15444/16163/71912/16509/246133/18389/18438/80708/18803/19056/18754/19165/15170/56089/19700/67887/74777/20544/110213/19720/66109/22226/53376/22333	52
SYCP3 core	GO:0042157	lipoprotein metabolic process	28/3485	137/28891	0.00346976	0.0317546	0.0242123	238055/68118/74244/76686/13481/226861/16835/26394/18107/100102/18618/18700/18701/433931/110417/67556/78928/230801/66268/239827/54636/66840/52639/503610/245308/238331/332175/228136	28
SYCP3 core	GO:1903008	organelle disassembly	28/3485	137/28891	0.00346976	0.0317546	0.0242123	235040/74244/20878/56208/23830/12539/13043/77006/74006/66437/56486/107338/320806/81601/16593/66734/67443/12034/12795/66853/106064/20787/29869/22333/22367/54636/66840/52639	28
SYCP3 core	GO:0051444	negative regulation of ubiquitin-protein transferase activity	7/3485	18/28891	0.0035007	0.0318981	0.0243217	213539/71890/57320/19165/65019/20115/327799	7
SYCP3 core	GO:0051905	establishment of pigment granule localization	7/3485	18/28891	0.0035007	0.0318981	0.0243217	232946/18457/69654/26395/17921/19329/19324	7
SYCP3 core	GO:0098760	response to interleukin-7	7/3485	18/28891	0.0035007	0.0318981	0.0243217	11947/14284/67903/15289/18453/14827/22608	7
SYCP3 core	GO:0006936	muscle contraction	56/3485	324/28891	0.00354138	0.032222	0.0245687	11541/11603/11674/11787/11847/232975/11931/11937/12289/12313/12315/12652/11435/11444/11448/12845/13043/14387/14790/110355/68196/71912/16509/246133/26395/233199/17868/71960/668940/17897/17904/216459/228785/17930/17969/15370/66612/231602/18438/333654/18750/19165/19700/20190/235281/110880/20271/20544/110809/72043/21390/22004/68667/63873/22226/230738	56
SYCP3 core	GO:0006639	acylglycerol metabolic process	30/3485	150/28891	0.00357213	0.0323608	0.0246746	193742/54608/238055/11567/13350/227333/56077/104418/14073/56636/14712/215456/102247/81601/16835/14245/26394/76574/22260/100102/66968/18947/433091/66853/20778/20338/26457/20787/21835/81877	30
SYCP3 core	GO:0031623	receptor internalization	30/3485	150/28891	0.00357213	0.0323608	0.0246746	11423/11535/268445/11771/67979/12300/140723/12512/67300/13385/13429/13491/14265/110355/14772/15114/15239/215114/15444/16412/17957/100102/18693/18717/20620/56089/105782/227700/22042/234729	30
SYCP3 core	GO:0120161	regulation of cold-induced thermogenesis	30/3485	150/28891	0.00357213	0.0323608	0.0246746	11423/329910/68465/11647/11911/11865/12608/13198/56636/14234/23882/14748/15901/16163/27399/216850/68614/107515/240028/14245/22260/18559/18618/19079/19744/50721/171382/22228/53422/329003	30
SYCP3 core	GO:0051494	negative regulation of cytoskeleton organization	34/3485	176/28891	0.00362807	0.0327891	0.0250011	27360/23805/102098/16800/11567/12332/234695/12449/68178/80986/76686/12721/235431/13829/72205/56226/14248/78926/237891/29816/100502766/26401/17245/17318/14489/18693/233977/74392/20740/20741/16765/225115/22349/22351	34
SYCP3 core	GO:0006767	water-soluble vitamin metabolic process	13/3485	48/28891	0.00362987	0.0327891	0.0250011	19300/11677/107747/11647/69634/110948/109136/57028/103711/108037/116914/67283/330064	13
SYCP3 core	GO:1901342	regulation of vasculature development	54/3485	311/28891	0.00374278	0.0337604	0.0257417	11489/11535/11909/12273/327743/12490/13078/242705/13638/246707/14103/14173/17300/14234/14461/319197/14824/15239/15289/15402/15507/15901/16412/16598/16878/76905/17395/67154/246703/68833/18654/18707/18803/20620/67784/17872/18750/101540/246691/19223/11852/107702/68585/12394/50721/20683/192187/243362/20848/21390/21413/217369/238328/230738	54
SYCP3 core	GO:0045444	fat cell differentiation	48/3485	270/28891	0.00378141	0.033803	0.0257742	77596/23801/108012/11909/11865/73739/12443/12608/12609/76686/21367/13198/13666/384061/14284/14461/56310/14773/15902/14245/76905/435965/210029/242864/15370/18595/18712/623503/16913/24014/19885/23921/50721/20528/68427/12703/20681/20787/68952/330189/68667/63873/24117/16969/230738/12192/29813/329003	48
SYCP3 core	GO:0048593	camera-type eye morphogenesis	31/3485	157/28891	0.00378688	0.033803	0.0257742	11830/11911/140489/69743/17684/329941/241324/14367/14561/14685/14790/81896/30841/76574/330166/387177/387178/27419/18508/100169/19213/19763/105782/20473/20681/20683/20687/20848/21418/21823/22632	31
SYCP3 core	GO:0002924	negative regulation of humoral immune response mediated by circulating immunoglobulin	5/3485	10/28891	0.00379603	0.033803	0.0257742	12269/12946/12902/15223/15170	5
SYCP3 core	GO:0006560	proline metabolic process	5/3485	10/28891	0.00379603	0.033803	0.0257742	56454/212647/18242/56189/209027	5
SYCP3 core	GO:0007128	meiotic prophase I	5/3485	10/28891	0.00379603	0.033803	0.0257742	17350/57746/26972/671232/22210	5
SYCP3 core	GO:0033860	regulation of NAD(P)H oxidase activity	5/3485	10/28891	0.00379603	0.033803	0.0257742	13057/14678/14679/16163/57320	5
SYCP3 core	GO:0051324	prophase	5/3485	10/28891	0.00379603	0.033803	0.0257742	17350/57746/26972/671232/22210	5
SYCP3 core	GO:1904667	negative regulation of ubiquitin protein ligase activity	5/3485	10/28891	0.00379603	0.033803	0.0257742	213539/71890/65019/20115/327799	5
SYCP3 core	GO:1905634	regulation of protein localization to chromatin	5/3485	10/28891	0.00379603	0.033803	0.0257742	59004/19822/50721/20375/22367	5
SYCP3 core	GO:0016482	cytosolic transport	33/3485	170/28891	0.00380679	0.0338508	0.0258106	14339/11736/99889/142687/11981/545192/56208/67015/67300/12721/67894/235567/320615/231580/107338/53334/170833/16792/26395/231717/104831/68365/70294/225861/103724/108995/100855/233204/19720/360213/22319/53612/52639	33
SYCP3 core	GO:0000086	G2/M transition of mitotic cell cycle	28/3485	138/28891	0.00386248	0.0342973	0.0261511	70681/68251/107976/11799/75770/12313/12315/71276/12428/12443/12567/12575/108000/269582/56371/66209/381293/28010/17535/116871/69917/27354/68077/18392/66993/68592/79263/116733	28
SYCP3 core	GO:0006750	glutathione biosynthetic process	6/3485	14/28891	0.00388536	0.034306	0.0261577	13666/14598/23887/207182/14651/211666	6
SYCP3 core	GO:0009084	glutamine family amino acid biosynthetic process	6/3485	14/28891	0.00388536	0.034306	0.0261577	56454/11898/14660/216456/217214/209027	6
SYCP3 core	GO:0018158	protein oxidation	6/3485	14/28891	0.00388536	0.034306	0.0261577	72170/16950/67573/27419/11757/67988	6
SYCP3 core	GO:0090235	regulation of metaphase plate congression	6/3485	14/28891	0.00388536	0.034306	0.0261577	20877/56208/11799/81601/54141/69737	6
SYCP3 core	GO:0009206	purine ribonucleoside triphosphate biosynthetic process	24/3485	113/28891	0.00390685	0.0343989	0.0262285	11674/11947/67126/11951/67942/11950/28080/12048/23918/26395/54405/67130/70316/68342/68198/66046/66218/66377/68197/226646/67680/66052/20848/66592	24
SYCP3 core	GO:0021549	cerebellum development	24/3485	113/28891	0.00390685	0.0343989	0.0262285	74244/12286/12411/12568/12569/12570/76889/17300/14632/14712/15114/14828/381293/26395/77579/27419/332397/18032/71365/19156/19213/233033/20370/69539	24
SYCP3 core	GO:0006636	unsaturated fatty acid biosynthetic process	12/3485	43/28891	0.00391491	0.0344216	0.0262458	11666/11684/11687/11998/26420/17319/271844/67452/96979/56351/19223/52892	12
SYCP3 core	GO:0050885	neuromuscular process controlling balance	17/3485	71/28891	0.00396547	0.0348172	0.0265475	108012/117197/12286/12323/100072/22295/13385/14387/14667/15212/19289/77579/17921/27354/14912/18996/19156	17
SYCP3 core	GO:0032941	secretion by tissue	14/3485	54/28891	0.00400018	0.0350239	0.0267051	11830/74244/12613/13057/14284/16534/67443/17831/22260/106042/18754/20287/232156/240215	14
SYCP3 core	GO:0033120	positive regulation of RNA splicing	14/3485	54/28891	0.00400018	0.0350239	0.0267051	108013/192170/56541/17975/20020/27374/73713/107701/72002/20637/66354/110809/230753/20462	14
SYCP3 core	GO:0044403	biological process involved in symbiotic interaction	47/3485	264/28891	0.0040151	0.0351055	0.0267673	21681/100317/11998/12048/12215/234852/208092/53817/100310872/13627/14063/14104/72179/14265/14433/110355/15289/15587/68713/71955/17535/17831/242864/27354/17969/18453/218693/21946/19035/52898/20778/17254/20587/66354/20683/20732/13830/50528/252972/94091/216781/93679/22088/330192/116733/230738/67778	47
SYCP3 core	GO:0006740	NADPH regeneration	8/3485	23/28891	0.00407728	0.03555	0.0271063	107747/56716/66171/66646/19895/74370/21351/21881	8
SYCP3 core	GO:1904666	regulation of ubiquitin protein ligase activity	8/3485	23/28891	0.00407728	0.03555	0.0271063	213539/107995/74006/56371/71890/65019/20115/327799	8
SYCP3 core	GO:0007091	metaphase/anaphase transition of mitotic cell cycle	21/3485	95/28891	0.00410285	0.0357233	0.0272384	11461/56456/56317/100504207/20877/77045/11799/12237/107995/29861/66991/20587/68094/66993/67629/21335/108989/22137/68612/381534/327799	21
SYCP3 core	GO:0034728	nucleosome organization	20/3485	89/28891	0.00412267	0.0357682	0.0272726	66929/14312/110749/93696/13163/108671/101612/14958/171506/15077/17955/19646/93762/20587/68094/66993/69726/101685/20926/22110	20
SYCP3 core	GO:0007281	germ cell development	74/3485	453/28891	0.00412489	0.0357682	0.0272726	54608/75773/56436/67645/100317/20878/12048/12163/12164/71132/237465/330188/12577/12009/69329/546886/26920/664799/13164/74041/242620/56296/77505/54427/13870/14088/103583/100042175/100042109/56802/15212/69260/16336/81601/268491/17350/332397/244551/18551/23980/57746/194908/383491/18747/68911/19401/30054/140498/207352/20475/382113/227631/74434/69982/26972/20853/77485/20899/74469/21357/237336/21463/71…	74
SYCP3 core	GO:0003012	muscle system process	73/3485	446/28891	0.00415279	0.0357682	0.0272726	11541/11603/11674/11787/11847/232975/11931/11937/56208/12289/12313/12315/12652/11435/11444/11448/12845/13043/13057/53817/230857/14387/14464/14559/30926/14790/110355/68196/101490/71912/16509/246133/230674/26395/14489/233199/17868/71960/668940/17897/17904/216459/228785/17930/17969/15370/66612/231602/18438/18585/74116/23988/333654/18750/19165/19700/20190/235281/110880/20271/74777/20544/110809/72043/…	73
SYCP3 core	GO:0044743	protein transmembrane import into intracellular organelle	11/3485	38/28891	0.00415366	0.0357682	0.0272726	72170/52838/17714/103737/18633/19305/21855/66525/67952/53333/28185	11
SYCP3 core	GO:0045746	negative regulation of Notch signaling pathway	11/3485	38/28891	0.00415366	0.0357682	0.0272726	69065/13389/13390/13392/14461/233552/319594/16848/100764/70423/16969	11
SYCP3 core	GO:0098884	postsynaptic neurotransmitter receptor internalization	11/3485	38/28891	0.00415366	0.0357682	0.0272726	11771/67979/13491/15114/215114/15444/18693/18717/105782/227700/234729	11
SYCP3 core	GO:0140239	postsynaptic endocytosis	11/3485	38/28891	0.00415366	0.0357682	0.0272726	11771/67979/13491/15114/215114/15444/18693/18717/105782/227700/234729	11
SYCP3 core	GO:1902229	regulation of intrinsic apoptotic signaling pathway in response to DNA damage	11/3485	38/28891	0.00415366	0.0357682	0.0272726	12048/12122/219158/12581/74041/17319/59004/19367/20613/234371/29813	11
SYCP3 core	GO:0048284	organelle fusion	33/3485	171/28891	0.00418278	0.0359697	0.0274262	11736/100317/18457/234852/208092/12721/546726/74006/13446/66437/14679/53334/75734/108958/194908/353047/19376/270160/19339/17274/20615/66592/100226/20907/56216/22042/73122/66628/21968/22319/116733/209018/53612	33
SYCP3 core	GO:0030225	macrophage differentiation	15/3485	60/28891	0.00428185	0.0367454	0.0280177	14082/14284/14461/15902/76527/16878/27419/18032/18750/12703/20375/272382/211770/22228/72147	15
SYCP3 core	GO:0006506	GPI anchor biosynthetic process	10/3485	33/28891	0.00430496	0.0367454	0.0280177	13481/18700/18701/433931/110417/67556/78928/230801/66268/239827	10
SYCP3 core	GO:0051085	chaperone cofactor-dependent protein refolding	10/3485	33/28891	0.00430496	0.0367454	0.0280177	56709/56323/56354/14998/14999/14828/15505/56351/64136/30934	10
SYCP3 core	GO:0060669	embryonic placenta morphogenesis	10/3485	33/28891	0.00430496	0.0367454	0.0280177	11535/12577/14367/14622/12702/20732/19143/21849/12192/243905	10
SYCP3 core	GO:0099149	regulation of postsynaptic neurotransmitter receptor internalization	9/3485	28/28891	0.00430817	0.0367454	0.0280177	67979/13491/15114/215114/15444/18693/18717/105782/234729	9
SYCP3 core	GO:1903902	positive regulation of viral life cycle	9/3485	28/28891	0.00430817	0.0367454	0.0280177	12215/14265/15289/18453/50528/94091/22088/330192/116733	9
SYCP3 core	GO:0006638	neutral lipid metabolic process	30/3485	152/28891	0.00437049	0.0372202	0.0283798	193742/54608/238055/11567/13350/227333/56077/104418/14073/56636/14712/215456/102247/81601/16835/14245/26394/76574/22260/100102/66968/18947/433091/66853/20778/20338/26457/20787/21835/81877	30
SYCP3 core	GO:0002573	myeloid leukocyte differentiation	48/3485	272/28891	0.00437571	0.0372202	0.0283798	12768/12608/17684/12985/67087/227358/26379/14063/14082/14104/14159/14284/83554/14461/105446/107173/15404/15902/234836/76527/16477/21847/98386/16878/27419/18032/229615/18996/18750/19152/19165/19401/74370/12394/12703/20687/20375/272382/20850/102791/57816/22042/211770/22177/22228/72147/16969/12192	48
SYCP3 core	GO:0009145	purine nucleoside triphosphate biosynthetic process	24/3485	114/28891	0.00439465	0.0373148	0.0284518	11674/11947/67126/11951/67942/11950/28080/12048/23918/26395/54405/67130/70316/68342/68198/66046/66218/66377/68197/226646/67680/66052/20848/66592	24
SYCP3 core	GO:0048821	erythrocyte development	13/3485	49/28891	0.00440468	0.0373148	0.0284518	11655/238247/17684/13829/13828/13856/13871/107817/16598/17089/59003/216781/16969	13
SYCP3 core	GO:1900077	negative regulation of cellular response to insulin stimulus	13/3485	49/28891	0.00440468	0.0373148	0.0284518	110355/17973/17975/228869/117150/18750/18762/52892/26569/12703/12702/209039/22084	13
SYCP3 core	GO:0045664	regulation of neuron differentiation	44/3485	245/28891	0.00445396	0.0376814	0.0287314	16800/58208/12175/12317/69743/12774/668253/13390/13392/13638/13856/14173/14265/14461/14561/233552/64297/15353/15399/15434/15902/104360/16412/230674/723951/27354/212547/18096/78405/18508/110351/19401/68585/20203/20473/15567/20681/21389/21423/21413/21418/21815/21844/233064	44
SYCP3 core	GO:0042461	photoreceptor cell development	16/3485	66/28891	0.0044847	0.0378903	0.0288907	140489/67157/241324/14685/55978/76574/330166/387177/387178/27419/23958/18508/19133/68708/21823/22157	16
SYCP3 core	GO:0032409	regulation of transporter activity	53/3485	307/28891	0.00456021	0.0384764	0.0293375	11461/11603/66395/11931/29867/12286/12289/12297/12300/140723/12313/12315/12568/11438/12724/80281/13385/13491/13856/14169/14265/14697/68312/15114/15444/16412/71912/16509/246133/16514/16538/17395/26941/18389/57320/100102/12034/18693/18712/18803/18750/19700/235281/52892/74777/435145/20544/13830/69106/20974/57816/66894/22629	53
SYCP3 core	GO:0019935	cyclic-nucleotide-mediated signaling	22/3485	102/28891	0.00459591	0.0385651	0.0294052	11538/11541/12331/216150/12652/230857/14433/14601/14652/14748/436090/14919/16336/16706/18389/207728/23980/51799/140498/20287/22210/22226	22
SYCP3 core	GO:1904063	negative regulation of cation transmembrane transport	22/3485	102/28891	0.00459591	0.0385651	0.0294052	11603/29867/12297/12313/12315/13491/13856/14265/14697/68312/16509/246133/17395/26941/18389/100102/19056/18754/19700/69106/110213/22333	22
SYCP3 core	GO:0007189	adenylate cyclase-activating G protein-coupled receptor signaling pathway	31/3485	159/28891	0.00460414	0.0385651	0.0294052	104111/104110/11513/26364/77596/11535/11540/11541/12652/12801/14527/14601/14652/14678/269604/14748/319197/436090/110355/14773/26941/18389/18747/19222/19227/56089/381489/140498/13611/21390/21463	31
SYCP3 core	GO:0051701	biological process involved in interaction with host	31/3485	159/28891	0.00460414	0.0385651	0.0294052	21681/100317/11998/12048/12215/234852/208092/53817/100310872/110355/15289/15587/68713/71955/17535/27354/18453/21946/52898/20778/17254/20732/50528/252972/94091/216781/93679/22088/330192/116733/67778	31
SYCP3 core	GO:0009166	nucleotide catabolic process	17/3485	72/28891	0.00461931	0.0385651	0.0294052	11666/70025/12799/66422/64705/110074/105446/17969/230718/103850/214254/75686/213484/269614/207728/18585/231903	17
SYCP3 core	GO:0048332	mesoderm morphogenesis	17/3485	72/28891	0.00461931	0.0385651	0.0294052	230793/241324/26940/17300/14234/15110/216850/17292/17293/80294/18747/20289/20613/24075/21389/68151/22411	17
SYCP3 core	GO:1903051	negative regulation of proteolysis involved in protein catabolic process	17/3485	72/28891	0.00461931	0.0385651	0.0294052	224650/224727/219158/77006/67903/15516/72330/68077/57320/68833/19165/217341/65019/20115/52892/79263/59025	17
SYCP3 core	GO:0042060	wound healing	62/3485	370/28891	0.00461994	0.0385651	0.0294052	68465/66395/11684/11687/12306/213649/232946/117197/18457/56745/234695/12575/12614/234852/208092/57255/242653/17312/12845/13829/214593/246707/224794/14063/14065/14173/67529/14234/14461/14724/319197/230824/15289/16336/16412/76905/26401/432628/223701/77579/17886/17938/18595/14827/12304/73182/18717/21672/18750/18754/66901/69453/15170/19339/105782/11905/18173/15567/21390/21788/22349/116733	62
SYCP3 core	GO:0007265	Ras protein signal transduction	58/3485	342/28891	0.00462948	0.0385934	0.0294268	228998/14570/102098/16800/108100/104252/72729/12614/54366/19158/72318/329877/104418/100310872/13856/99662/353283/14063/14065/56486/14673/319197/57874/16412/381293/16211/16706/26395/17925/18032/71966/67169/100169/20620/74002/270160/19342/54153/320484/70727/320292/19395/233046/69903/71746/69288/68585/23921/20401/117600/243362/236920/16765/21844/21927/75083/84092/83767	58
SYCP3 core	GO:0030071	regulation of mitotic metaphase/anaphase transition	20/3485	90/28891	0.00471204	0.0391774	0.0298721	11461/56456/56317/100504207/20877/77045/11799/12237/107995/29861/66991/20587/68094/66993/67629/108989/22137/68612/381534/327799	20
SYCP3 core	GO:1900076	regulation of cellular response to insulin stimulus	20/3485	90/28891	0.00471204	0.0391774	0.0298721	12096/12097/12095/67389/227358/26379/14678/110355/17973/17975/228869/117150/18750/18762/52892/26569/12703/12702/209039/22084	20
SYCP3 core	GO:0046854	phosphatidylinositol phosphate biosynthetic process	14/3485	55/28891	0.00478154	0.0396554	0.0302365	56208/12700/27399/76500/233011/84095/18707/18709/117150/18717/12703/12702/56468/225049	14
SYCP3 core	GO:0071456	cellular response to hypoxia	25/3485	121/28891	0.00478217	0.0396554	0.0302365	11828/11909/12411/14004/17684/12946/13163/13653/53417/26395/56716/68077/18453/12795/18754/19223/74370/68585/20528/20544/20848/56424/27368/110213/12192	25
SYCP3 core	GO:0032869	cellular response to insulin stimulus	40/3485	219/28891	0.00481376	0.0397905	0.0303396	12096/12097/12095/67389/23830/329877/227358/26379/14158/14234/14678/110355/16369/14245/26395/69816/17973/17975/228869/83431/100102/18709/117150/18750/18762/17274/52892/23921/26457/26569/20528/56017/20544/12703/12702/20683/20787/209039/22084/12192	40
SYCP3 core	GO:0022898	regulation of transmembrane transporter activity	51/3485	294/28891	0.00482257	0.0397905	0.0303396	11461/11603/66395/11931/29867/12286/12289/12297/12300/140723/12313/12315/12568/11438/12724/13385/13491/13856/14169/14265/14697/68312/15114/15444/16412/71912/16509/246133/16514/16538/17395/26941/18389/57320/100102/12034/18693/18712/18803/18750/19700/235281/52892/74777/435145/20544/13830/69106/57816/66894/22629	51
SYCP3 core	GO:0051783	regulation of nuclear division	30/3485	153/28891	0.00482295	0.0397905	0.0303396	56317/100504207/20877/11799/12237/12317/12323/107995/13164/30839/14179/56371/14748/66991/16878/18023/57028/23980/57746/213389/20399/67629/20899/108989/22137/22210/68612/327799/22629/22768	30
SYCP3 core	GO:0140053	mitochondrial gene expression	32/3485	166/28891	0.00482386	0.0397905	0.0303396	224805/12261/103172/68626/66587/384281/320806/76781/56282/68611/66493/66047/67212/78523/24030/64659/118451/64655/64660/64658/57312/74238/52856/67851/108037/68550/21780/15278/59016/233870/226153/67267	32
SYCP3 core	GO:0002790	peptide secretion	56/3485	329/28891	0.00492179	0.0405449	0.0309148	74244/545192/12097/11799/11865/75770/67389/12289/66259/23830/12652/12801/13350/56205/223527/14063/52793/14601/14652/14672/67767/16514/16878/378435/70456/17773/17886/17932/18096/57320/110385/18641/18693/19056/18747/18754/74998/52055/19324/19339/19726/380714/74370/20287/75387/50721/20501/20787/20907/21844/68667/63873/22226/22228/67267/381677	56
SYCP3 core	GO:0034766	negative regulation of monoatomic ion transmembrane transport	24/3485	115/28891	0.00493224	0.0405777	0.0309398	11603/29867/12297/12313/12315/13491/13856/14265/14697/68312/16509/246133/17395/26941/18389/57320/100102/19056/18750/18754/19700/69106/110213/22333	24
SYCP3 core	GO:0048592	eye morphogenesis	35/3485	186/28891	0.00495033	0.0405842	0.0309447	11830/11911/140489/69743/17684/329941/241324/14103/14173/14367/14561/14685/14790/81896/30841/76574/330166/387177/387178/27419/23958/18508/100169/19213/19763/105782/20473/20681/20683/20687/20848/21418/21823/22157/22632	35
SYCP3 core	GO:0007631	feeding behavior	27/3485	134/28891	0.00495702	0.0405842	0.0309447	11421/11540/244813/12424/11444/12801/12804/21367/116891/13350/140477/23886/14652/14660/14608/14810/23948/242864/208990/18389/18996/623503/226278/227717/20848/21823/22226	27
SYCP3 core	GO:0019081	viral translation	7/3485	19/28891	0.00497187	0.0405842	0.0309447	13669/55944/66085/53356/218693/18521/319278	7
SYCP3 core	GO:0032516	positive regulation of phosphoprotein phosphatase activity	7/3485	19/28891	0.00497187	0.0405842	0.0309447	12313/12315/14673/17872/108954/227059/101568	7
SYCP3 core	GO:0080009	mRNA methylation	7/3485	19/28891	0.00497187	0.0405842	0.0309447	104836/76781/228866/70152/393082/668178/328162	7
SYCP3 core	GO:1902236	negative regulation of endoplasmic reticulum stress-induced intrinsic apoptotic signaling pathway	7/3485	19/28891	0.00497187	0.0405842	0.0309447	12048/12913/64209/57320/109815/74126/110213	7
SYCP3 core	GO:0000288	nuclear-transcribed mRNA catabolic process, deadenylation-dependent decay	15/3485	61/28891	0.00505723	0.0411203	0.0313535	69125/227715/66362/17350/332397/244551/18458/218693/103135/240023/233033/217351/22057/22608/12192	15
SYCP3 core	GO:0044380	protein localization to cytoskeleton	15/3485	61/28891	0.00505723	0.0411203	0.0313535	20878/12121/12009/28135/69654/71878/78926/237891/100732/232944/17318/217124/54141/20460/22137	15
SYCP3 core	GO:0097479	synaptic vesicle localization	15/3485	61/28891	0.00505723	0.0411203	0.0313535	108012/12048/14533/73689/232946/117197/18457/12568/13429/228785/19339/20528/20615/70612/360213	15
SYCP3 core	GO:2000278	regulation of DNA biosynthetic process	26/3485	128/28891	0.00515106	0.041829	0.0318939	497652/20877/12428/12461/12462/12575/13078/53817/22791/14173/15381/332110/51812/17283/18005/227737/235587/18538/59047/101540/56351/19718/69263/20399/21748/28113	26
SYCP3 core	GO:0062197	cellular response to chemical stress	54/3485	316/28891	0.00522766	0.0423741	0.0323095	11666/11677/11830/11909/11911/74244/11865/12367/14004/72170/12850/13078/74041/13198/15502/13665/13856/14088/14158/15507/216850/50868/26420/56716/17395/27419/18023/57320/22658/18595/103737/19305/67452/21672/11757/54683/19156/209027/11852/74370/74777/109815/230784/20528/269356/76650/59041/234371/60599/63873/14375/230738/12192/68992	54
SYCP3 core	GO:0010972	negative regulation of G2/M transition of mitotic cell cycle	16/3485	67/28891	0.00524522	0.0423741	0.0323095	70681/68251/107976/12575/269582/56371/66209/28010/17535/69917/27354/68077/18392/68592/79263/116733	16
SYCP3 core	GO:0051703	biological process involved in intraspecies interaction between organisms	16/3485	67/28891	0.00524522	0.0423741	0.0323095	11998/11444/71722/13385/14265/14709/14810/16536/18032/74370/18951/210274/15567/21380/22084/22226	16
SYCP3 core	GO:0098930	axonal transport	16/3485	67/28891	0.00524522	0.0423741	0.0323095	56444/14533/73689/232946/117197/18457/103583/14265/15114/68196/15507/16568/83431/20615/81907/360213	16
SYCP3 core	GO:0061157	mRNA destabilization	21/3485	97/28891	0.00529433	0.0427157	0.03257	69125/227715/66362/16549/237400/17350/332397/244551/18458/218693/103135/240023/233033/217351/22057/214290/19704/22608/229096/230738/12192	21
SYCP3 core	GO:1905897	regulation of response to endoplasmic reticulum stress	18/3485	79/28891	0.0054103	0.0435954	0.0332407	224727/12048/12913/77128/77006/13666/64209/74840/17973/18023/22260/57320/17872/109815/74126/110213/216157/59025	18
SYCP3 core	GO:0006505	GPI anchor metabolic process	10/3485	34/28891	0.00545019	0.043859	0.0334417	13481/18700/18701/433931/110417/67556/78928/230801/66268/239827	10
SYCP3 core	GO:0010640	regulation of platelet-derived growth factor receptor signaling pathway	8/3485	24/28891	0.005478	0.043859	0.0334417	15239/215114/29816/55978/269473/234593/26941/19222	8
SYCP3 core	GO:0034383	low-density lipoprotein particle clearance	8/3485	24/28891	0.005478	0.043859	0.0334417	12306/238055/12988/16549/16835/218203/100102/20778	8
SYCP3 core	GO:0043555	regulation of translation in response to stress	8/3485	24/28891	0.005478	0.043859	0.0334417	100037258/13666/13665/14151/17973/17872/108954/230784	8
SYCP3 core	GO:2000269	regulation of fibroblast apoptotic process	8/3485	24/28891	0.005478	0.043859	0.0334417	11800/170770/12122/74041/17283/12703/98267/57434	8
SYCP3 core	GO:0090090	negative regulation of canonical Wnt signaling pathway	27/3485	135/28891	0.00550007	0.0439795	0.0335336	23802/140577/23805/73739/93687/68588/67087/74256/13198/234130/13653/27041/14632/74775/226154/71890/17292/26941/54644/106042/330096/74499/21886/14797/67020/320587/22411	27
SYCP3 core	GO:0006913	nucleocytoplasmic transport	60/3485	359/28891	0.00556609	0.0443466	0.0338135	223921/54194/21681/223690/11737/11909/12051/11865/29867/12317/240084/12568/12575/72170/66511/12953/110750/68278/53817/66233/192170/16418/223527/74504/14265/67669/15516/15587/230673/16536/16211/17149/217827/103468/269113/19069/71805/53319/57320/12034/18709/106042/18747/19330/19335/109095/100764/20054/66880/66118/50721/20473/20848/20926/108989/21849/22084/22196/74204/230738	60
SYCP3 core	GO:0051169	nuclear transport	60/3485	359/28891	0.00556609	0.0443466	0.0338135	223921/54194/21681/223690/11737/11909/12051/11865/29867/12317/240084/12568/12575/72170/66511/12953/110750/68278/53817/66233/192170/16418/223527/74504/14265/67669/15516/15587/230673/16536/16211/17149/217827/103468/269113/19069/71805/53319/57320/12034/18709/106042/18747/19330/19335/109095/100764/20054/66880/66118/50721/20473/20848/20926/108989/21849/22084/22196/74204/230738	60
SYCP3 core	GO:0071560	cellular response to transforming growth factor beta stimulus	44/3485	248/28891	0.00557763	0.0443466	0.0338135	110542/238247/12163/12164/107392/12577/17684/23863/13390/386655/67903/14718/14828/15587/69260/16419/107321/76905/16998/108075/26401/17283/387187/15379/56330/23988/68939/19646/12394/20190/50724/20289/56306/66354/20375/101809/20848/56424/71954/66513/217351/80707/16969/12192	44
SYCP3 core	GO:0018212	peptidyl-tyrosine modification	55/3485	324/28891	0.00558686	0.0443466	0.0338135	11421/11538/11603/16800/12424/208092/12747/102414/12985/121021/13385/13829/13543/13856/108900/14158/14159/14179/217039/64297/15587/16156/16161/16163/60505/76527/101490/29875/16412/16878/16975/17319/56716/78388/17975/68833/18595/18750/18754/18762/15468/19165/15170/12703/12702/56468/20811/20850/52615/22022/22088/22137/22390/22637/229007	55
SYCP3 core	GO:0002183	cytoplasmic translational initiation	9/3485	29/28891	0.00558843	0.0443466	0.0338135	67204/13669/55944/54709/13681/217869/17973/22121/20492	9
SYCP3 core	GO:0042059	negative regulation of epidermal growth factor receptor signaling pathway	9/3485	29/28891	0.00558843	0.0443466	0.0338135	208092/72349/78388/19165/70294/56468/21418/22088/229007	9
SYCP3 core	GO:0065002	intracellular protein transmembrane transport	14/3485	56/28891	0.00568158	0.0450289	0.0343337	72170/52838/14652/17714/14828/103737/18633/19305/20167/21855/66525/67952/53333/28185	14
SYCP3 core	GO:0097553	calcium ion transmembrane import into cytosol	37/3485	201/28891	0.00571649	0.0452484	0.0345011	170770/12286/12289/12297/12313/12315/12774/12721/13057/13198/13856/14065/14103/14173/66092/14652/14724/14810/14814/68312/15114/16163/16439/16440/71912/18438/18796/18803/269615/19056/18754/15170/56089/20190/74777/110213/63873	37
SYCP3 core	GO:0048640	negative regulation of developmental growth	26/3485	129/28891	0.00572764	0.0452795	0.0345248	12774/12568/12575/17684/23886/19094/17283/74116/19206/74132/68585/20347/20350/218877/26456/20359/20360/15567/20562/229285/24087/28185/360213/29869/232334/22632	26
SYCP3 core	GO:0002713	negative regulation of B cell mediated immunity	6/3485	15/28891	0.00582071	0.0452943	0.0345361	12269/12946/12902/15223/235587/15170	6
SYCP3 core	GO:0002890	negative regulation of immunoglobulin mediated immune response	6/3485	15/28891	0.00582071	0.0452943	0.0345361	12269/12946/12902/15223/235587/15170	6
SYCP3 core	GO:0007076	mitotic chromosome condensation	6/3485	15/28891	0.00582071	0.0452943	0.0345361	56399/54194/234852/54392/215387/93762	6
SYCP3 core	GO:0010454	negative regulation of cell fate commitment	6/3485	15/28891	0.00582071	0.0452943	0.0345361	69743/14581/16950/17292/14912/57765	6
SYCP3 core	GO:0010988	regulation of low-density lipoprotein particle clearance	6/3485	15/28891	0.00582071	0.0452943	0.0345361	12306/12988/16549/16835/218203/100102	6
SYCP3 core	GO:0045651	positive regulation of macrophage differentiation	6/3485	15/28891	0.00582071	0.0452943	0.0345361	14082/15902/76527/16878/18750/211770	6
SYCP3 core	GO:0051290	protein heterotetramerization	6/3485	15/28891	0.00582071	0.0452943	0.0345361	234309/269061/66590/14810/14979/20135	6
SYCP3 core	GO:1900153	positive regulation of nuclear-transcribed mRNA catabolic process, deadenylation-dependent decay	6/3485	15/28891	0.00582071	0.0452943	0.0345361	332397/244551/18458/217351/22057/12192	6
SYCP3 core	GO:1900426	positive regulation of defense response to bacterium	6/3485	15/28891	0.00582071	0.0452943	0.0345361	13057/246707/14063/14824/105450/19376	6
SYCP3 core	GO:1905048	regulation of metallopeptidase activity	6/3485	15/28891	0.00582071	0.0452943	0.0345361	57255/77006/17196/217344/20848/69216	6
SYCP3 core	GO:2000622	regulation of nuclear-transcribed mRNA catabolic process, nonsense-mediated decay	6/3485	15/28891	0.00582071	0.0452943	0.0345361	71723/192170/15384/17149/75420/67031	6
SYCP3 core	GO:0006997	nucleus organization	28/3485	142/28891	0.00582849	0.0452943	0.0345361	54194/116848/234852/208092/13163/56541/81601/16907/83431/66961/210035/18023/103468/269113/71805/64934/68911/20085/68585/66870/22668/93762/237336/66817/30934/75083/116733/74716	28
SYCP3 core	GO:0009394	2'-deoxyribonucleotide metabolic process	12/3485	45/28891	0.0058433	0.0452943	0.0345361	11637/66422/64705/110074/230718/103850/214254/75686/213484/20135/237336/231903	12
SYCP3 core	GO:0019692	deoxyribose phosphate metabolic process	12/3485	45/28891	0.0058433	0.0452943	0.0345361	11637/66422/64705/110074/230718/103850/214254/75686/213484/20135/237336/231903	12
SYCP3 core	GO:0032412	regulation of monoatomic ion transmembrane transporter activity	49/3485	283/28891	0.00584563	0.0452943	0.0345361	11603/66395/11931/29867/12286/12289/12297/12300/140723/12313/12315/12568/11438/12724/13385/13491/13856/14169/14265/14697/68312/15114/15444/16412/71912/16509/246133/16514/16538/17395/26941/18389/57320/100102/12034/18693/18803/18750/19700/235281/52892/74777/435145/20544/13830/69106/57816/66894/22629	49
SYCP3 core	GO:0001938	positive regulation of endothelial cell proliferation	22/3485	104/28891	0.00585236	0.0452943	0.0345361	11541/13057/13655/14173/14181/14461/15289/76905/15370/68833/18654/18707/18803/18750/101540/246691/74370/50721/20683/20848/20850/68992	22
SYCP3 core	GO:0006096	glycolytic process	22/3485	104/28891	0.00585236	0.0452943	0.0345361	72141/11674/79459/74747/16418/13808/226265/74246/14433/16548/56716/18641/56421/18747/108099/74370/50721/227659/20848/21991/22228/16969	22
SYCP3 core	GO:0051302	regulation of cell division	35/3485	188/28891	0.005883	0.0454754	0.0346741	20878/20877/12048/56208/11799/12313/12315/101565/73139/211660/14173/14179/67903/69073/381293/71819/242521/213582/17283/18508/57028/18654/23988/12795/67811/114604/18754/246691/56194/19206/268451/101206/83770/116733/22608	35
SYCP3 core	GO:1901653	cellular response to peptide	58/3485	346/28891	0.00594029	0.0458617	0.0349687	56436/16800/232975/12096/12097/12095/67389/12286/23830/12568/12988/329877/227358/26379/14158/66437/14234/14527/23886/14678/110355/16369/230514/14245/26395/69816/17973/17975/228869/83431/107607/15370/100102/18709/117150/18747/18750/18762/17274/65019/52892/23921/26457/26569/20528/56017/20544/12703/12702/20683/20787/20848/20850/209039/211007/22084/54721/12192	58
SYCP3 core	GO:0044000	movement in host	25/3485	123/28891	0.00595262	0.0459003	0.0349982	100317/11998/12215/234852/208092/110355/15289/15587/68713/71955/17535/27354/18453/52898/17254/20732/50528/252972/94091/216781/93679/22088/330192/116733/67778	25
SYCP3 core	GO:0010634	positive regulation of epithelial cell migration	31/3485	162/28891	0.00610529	0.0469766	0.0358188	11541/11684/11947/12215/12317/12339/14173/14181/14234/14461/384009/14824/15289/15507/16336/26406/17395/18438/18707/18803/20620/18750/18754/101540/11852/68585/20683/20850/22349/230738/68992	31
SYCP3 core	GO:0032387	negative regulation of intracellular transport	16/3485	68/28891	0.00610718	0.0469766	0.0358188	75311/99889/73167/29867/12568/116891/70377/13829/16509/17762/57320/100102/19335/20224/50721/108989	16
SYCP3 core	GO:1902600	proton transmembrane transport	24/3485	117/28891	0.00617209	0.0474177	0.0361551	232975/11931/11947/67126/11951/67942/11950/28080/114143/11974/11966/13491/16163/26941/57320/12034/52898/52892/215335/52466/269356/20544/208169/57816	24
SYCP3 core	GO:1902075	cellular response to salt	37/3485	202/28891	0.00620402	0.0476046	0.0362977	11423/11513/11687/11690/74244/12569/11438/11444/240058/13163/13385/13829/13653/14282/233908/14672/14678/15444/15902/29875/233011/16477/16478/16536/73181/18438/57028/19049/217124/54153/19395/20190/20271/20469/237831/68667/230738	37
SYCP3 core	GO:0000101	sulfur amino acid transport	5/3485	11/28891	0.00627223	0.0477772	0.0364293	73822/18023/17254/215113/30962	5
SYCP3 core	GO:0010807	regulation of synaptic vesicle priming	5/3485	11/28891	0.00627223	0.0477772	0.0364293	17957/19339/20907/56216/382018	5
SYCP3 core	GO:0019372	lipoxygenase pathway	5/3485	11/28891	0.00627223	0.0477772	0.0364293	11684/11685/11687/11690/23801	5
SYCP3 core	GO:0030388	fructose 1,6-bisphosphate metabolic process	5/3485	11/28891	0.00627223	0.0477772	0.0364293	11674/79459/14120/18641/56421	5
SYCP3 core	GO:0043353	enucleate erythrocyte differentiation	5/3485	11/28891	0.00627223	0.0477772	0.0364293	15902/59003/20683/20687/216781	5
SYCP3 core	GO:0090085	regulation of protein deubiquitination	5/3485	11/28891	0.00627223	0.0477772	0.0364293	56812/68077/57320/57783/230738	5
SYCP3 core	GO:0007338	single fertilization	32/3485	169/28891	0.0063455	0.0481725	0.0367307	78118/54608/104111/11674/12323/12461/12462/77772/15212/15395/15405/15438/109685/73456/75605/17886/57320/18551/71037/19339/68708/207352/26942/66712/21357/56746/75002/22022/28105/22215/74716/69376	32
SYCP3 core	GO:0018198	peptidyl-cysteine modification	13/3485	51/28891	0.00635189	0.0481725	0.0367307	11421/11532/72170/76686/14433/226861/57320/11757/67988/503610/245308/238331/332175	13
SYCP3 core	GO:0007095	mitotic G2 DNA damage checkpoint signaling	11/3485	40/28891	0.00636256	0.0481725	0.0367307	70681/68251/107976/12575/269582/56371/17535/27354/68077/68592/79263	11
SYCP3 core	GO:0009066	aspartate family amino acid metabolic process	11/3485	40/28891	0.00636256	0.0481725	0.0367307	104816/11898/11911/14718/66902/108156/17769/269642/52633/19193/257635	11
SYCP3 core	GO:0030574	collagen catabolic process	11/3485	40/28891	0.00636256	0.0481725	0.0367307	11490/16412/17388/23948/214766/26561/17391/240047/17395/17534/19152	11
SYCP3 core	GO:0034599	cellular response to oxidative stress	43/3485	243/28891	0.00637954	0.0482428	0.0367843	11666/11677/11909/11911/74244/11865/14004/72170/12850/13078/74041/13665/14088/14158/15507/216850/50868/26420/17395/27419/18023/57320/22658/18595/103737/19305/67452/21672/11757/54683/19156/209027/11852/74777/109815/230784/269356/76650/59041/234371/60599/230738/68992	43
SYCP3 core	GO:0050863	regulation of T cell activation	67/3485	411/28891	0.00638976	0.048262	0.0367989	11461/56456/11540/56436/11847/12042/12122/12151/234695/12367/12479/102657/12608/12721/12988/74256/71228/72349/13655/13856/14082/15223/14964/14998/14999/14972/15001/15013/110557/15289/15507/15505/15930/16008/16161/60505/16408/81601/16792/16950/19099/17973/243910/26970/21672/18762/15170/19401/320484/19885/12394/105782/54390/20587/68094/66993/12703/56468/20850/57765/22042/21942/22084/54721/22637/230…	67
SYCP3 core	GO:0034765	regulation of monoatomic ion transmembrane transport	78/3485	490/28891	0.00639922	0.0482752	0.036809	11603/66395/11931/29867/12286/12289/56808/319734/12297/12300/12313/12315/12512/12568/11438/12724/12733/56365/12721/13057/13491/13856/14065/14169/14265/14697/14810/14814/68312/15114/15166/15444/16163/16412/71912/16504/16509/246133/16512/16514/16516/16528/16530/16536/60613/16538/17395/26941/18389/18438/57320/100102/12034/18693/18803/19056/18750/18754/19165/15170/56089/19700/235281/110880/20271/2027…	78
SYCP3 core	GO:0051651	maintenance of location in cell	44/3485	250/28891	0.00645313	0.0486234	0.0370745	433667/11937/11979/170770/12313/12315/12774/12568/103172/68379/12721/13057/13198/14065/14103/14173/14325/14387/66092/14652/14667/14724/110355/68312/15114/15212/14828/16163/16439/16440/71912/68137/105785/27419/26423/57320/18796/18803/269615/18754/15170/20190/74777/22784	44
SYCP3 core	GO:1903532	positive regulation of secretion by cell	64/3485	390/28891	0.00652076	0.049074	0.037418	11540/11541/12306/74244/11998/545192/12048/12096/12097/12215/56745/67389/12289/66259/23830/12424/12568/12570/11444/74006/14063/14461/14601/14652/14672/110355/15239/109685/16163/16534/16878/210155/26420/17319/70456/77579/17886/18096/22260/19056/18747/18750/18754/104831/19376/19339/380714/68585/12394/20287/77371/18951/50721/59033/15567/69150/20907/56216/68667/22088/22226/382018/116733/68151	64
SYCP3 core	GO:0065004	protein-DNA complex assembly	33/3485	176/28891	0.00656749	0.0493664	0.037641	66929/54343/14312/71902/67177/12617/73139/110749/93696/13163/108671/101612/235459/14958/171506/15077/15289/216154/234959/381379/17955/19361/19646/19822/93762/69726/101685/24075/225895/74469/619332/21413/22110	33
SYCP3 core	GO:0021510	spinal cord development	22/3485	105/28891	0.00657937	0.0493965	0.037664	12286/107751/13871/14461/231044/14561/233552/15416/81896/104360/16871/16872/16950/16975/18023/18032/18508/11859/19206/19335/71137/22255	22
SYCP3 core	GO:0006888	endoplasmic reticulum to Golgi vesicle-mediated transport	25/3485	124/28891	0.00662132	0.049652	0.0378588	67456/53334/68137/105785/235416/66890/332110/192292/18453/67898/50907/19324/20224/27054/77371/17083/66269/66050/27096/60409/66682/76510/67023/68090/77254	25
SYCP3 core	GO:1904951	positive regulation of establishment of protein localization	60/3485	362/28891	0.00665786	0.0498663	0.0380222	11540/74244/545192/170770/12097/12215/67389/12289/12297/66259/23830/12461/12462/12568/12569/219103/225523/12009/235431/77128/66233/74006/14063/66437/14652/14672/15444/15516/15587/16163/16534/16568/75734/70456/77579/17886/18096/22260/18245/56330/18709/12795/19056/18747/18754/18762/104831/19376/380714/20224/77371/50721/13830/28185/108989/21849/68667/22088/68151/230738	60
SYCP3 core	GO:0009395	phospholipid catabolic process	14/3485	57/28891	0.00671264	0.0499121	0.0380571	193742/238011/101490/16835/242864/18778/211429/271844/66857/18803/18947/67452/20778/20598	14
SYCP3 core	GO:0044818	mitotic G2/M transition checkpoint	14/3485	57/28891	0.00671264	0.0499121	0.0380571	70681/68251/107976/12575/269582/56371/66209/17535/69917/27354/68077/18392/68592/79263	14
SYCP3 core	GO:0045777	positive regulation of blood pressure	14/3485	57/28891	0.00671264	0.0499121	0.0380571	11421/11532/11998/66259/12801/13057/14652/15902/240028/74840/227717/21334/21390/217369	14
SYCP3 core	GO:0050435	amyloid-beta metabolic process	14/3485	57/28891	0.00671264	0.0499121	0.0380571	11421/235606/68318/56208/12367/27373/15114/23988/19165/20167/20168/68585/20683/382018	14
SYCP3 core	GO:0072698	protein localization to microtubule cytoskeleton	14/3485	57/28891	0.00671264	0.0499121	0.0380571	20878/12121/12009/28135/69654/71878/78926/237891/100732/232944/17318/54141/20460/22137	14
SYCP3 core	GO:0048144	fibroblast proliferation	29/3485	150/28891	0.00675049	0.0499121	0.0380571	12306/12428/70445/12567/12575/66197/14284/110355/16163/16878/226154/17283/17319/17395/21761/27354/268857/18595/64934/18778/56351/19944/50721/12703/78912/21815/60599/22084/217369	29
SYCP3 core	GO:0038202	TORC1 signaling	21/3485	99/28891	0.0067574	0.0499121	0.0380571	67605/71962/93687/107173/70394/83409/56716/107260/54644/18712/18747/56438/19744/74370/140742/230784/71406/20811/22084/22215/237898	21
SYCP3 core	GO:0070828	heterochromatin organization	21/3485	99/28891	0.0067574	0.0499121	0.0380571	11628/54343/116848/30951/73139/14958/15289/100503872/63830/16907/17192/17769/217827/50721/93762/20613/101685/52615/218850/108989/21849	21
SYCP3 core	GO:0007178	transmembrane receptor protein serine/threonine kinase signaling pathway	66/3485	405/28891	0.00680365	0.0499121	0.0380571	74007/11479/110542/238247/11909/12163/12164/107392/12577/17684/12845/241324/23863/13390/13393/26940/13653/386655/83554/14561/23886/67903/14718/14828/15901/69260/16419/240028/107321/76905/16998/108075/26401/17283/387206/723884/387245/18027/71805/15379/23988/68939/19646/19663/20190/50724/268935/20289/20399/56306/72002/66354/74499/229285/20375/101809/20848/69106/56424/71954/66513/21815/217351/22057/…	66
SYCP3 core	GO:0003309	type B pancreatic cell differentiation	10/3485	35/28891	0.00682014	0.0499121	0.0380571	17341/11865/14561/53626/17283/18096/15379/18508/19726/19744	10
SYCP3 core	GO:1901020	negative regulation of calcium ion transmembrane transporter activity	10/3485	35/28891	0.00682014	0.0499121	0.0380571	29867/12297/12313/12315/13491/14265/14697/68312/18389/19700	10
SYCP3 core	GO:0031503	protein-containing complex localization	43/3485	244/28891	0.00686182	0.0499121	0.0380571	11771/67979/11799/12300/140723/237465/12009/13385/13491/71820/213575/16418/74190/15114/215114/15444/81896/55978/67042/16412/16559/385668/16907/26395/20320/19069/18693/18717/18762/17274/20054/83493/105782/227700/20615/68475/20853/56216/21928/22141/22177/234729/213081	43
SYCP3 core	GO:0006098	pentose-phosphate shunt	7/3485	20/28891	0.00686302	0.0499121	0.0380571	56716/66171/66646/19895/74370/21351/21881	7
SYCP3 core	GO:0030150	protein import into mitochondrial matrix	7/3485	20/28891	0.00686302	0.0499121	0.0380571	52838/17714/21855/66525/67952/53333/28185	7
SYCP3 core	GO:0032400	melanosome localization	7/3485	20/28891	0.00686302	0.0499121	0.0380571	232946/18457/69654/26395/171531/19329/19324	7
SYCP3 core	GO:0043249	erythrocyte maturation	7/3485	20/28891	0.00686302	0.0499121	0.0380571	13828/13856/13871/16598/59003/216781/16969	7
SYCP3 core	GO:0048207	vesicle targeting, rough ER to cis-Golgi	7/3485	20/28891	0.00686302	0.0499121	0.0380571	332110/67898/50907/20224/27096/60409/66682	7
SYCP3 core	GO:0048208	COPII vesicle coating	7/3485	20/28891	0.00686302	0.0499121	0.0380571	332110/67898/50907/20224/27096/60409/66682	7
SYCP3 core	GO:0048490	anterograde synaptic vesicle transport	7/3485	20/28891	0.00686302	0.0499121	0.0380571	14533/73689/232946/117197/18457/20615/360213	7
SYCP3 core	GO:0061620	glycolytic process through glucose-6-phosphate	7/3485	20/28891	0.00686302	0.0499121	0.0380571	11674/13808/74246/14433/18641/56421/21991	7
SYCP3 core	GO:0098885	modification of postsynaptic actin cytoskeleton	7/3485	20/28891	0.00686302	0.0499121	0.0380571	108100/29867/13043/77579/20741/21844/83767	7
SYCP3 core	GO:0099514	synaptic vesicle cytoskeletal transport	7/3485	20/28891	0.00686302	0.0499121	0.0380571	14533/73689/232946/117197/18457/20615/360213	7
SYCP3 core	GO:0099517	synaptic vesicle transport along microtubule	7/3485	20/28891	0.00686302	0.0499121	0.0380571	14533/73689/232946/117197/18457/20615/360213	7
SYCP3 core	GO:1904505	regulation of telomere maintenance in response to DNA damage	7/3485	20/28891	0.00686302	0.0499121	0.0380571	56456/56249/13870/225280/51812/269400/22632	7
SYCP3 core	GO:1905564	positive regulation of vascular endothelial cell proliferation	7/3485	20/28891	0.00686302	0.0499121	0.0380571	14173/15289/18803/246691/50721/20683/20848	7
SYCP3 none core	GO:0050767	regulation of neurogenesis	189/5904	494/28891	3.55793e-20	1.92642e-16	1.05298e-16	20927/11421/74117/271639/245886/12306/11816/216190/171207/12316/12010/12017/108100/12032/70237/30948/11865/53872/69743/12484/12550/12561/213084/76893/320790/12704/56708/12904/12978/66515/13048/20312/13138/56320/13190/239667/244667/330938/13385/13389/54485/242620/67838/65254/70433/13508/63953/21648/217715/13690/18606/328572/13838/13844/104156/14061/23873/231672/14184/14297/14366/14461/14580/14599/…	189
SYCP3 none core	GO:0072594	establishment of protein localization to organelle	176/5904	452/28891	8.39641e-20	1.92642e-16	1.05298e-16	56417/271639/11606/11632/11640/433693/11651/11776/11781/72993/216190/76219/76976/224727/12028/12051/66821/11865/12177/29867/54376/140723/81904/12402/12465/12468/12469/12550/12534/12575/12631/231430/67713/75219/13557/15568/328572/66306/50754/66437/192176/71446/56495/67604/260302/432486/17713/606496/15183/15239/15275/15519/15481/16154/77125/26356/76582/230673/70572/233726/320727/54396/16480/16536/1…	176
SYCP3 none core	GO:0032535	regulation of cellular component size	164/5904	411/28891	8.94484e-20	1.92642e-16	1.05298e-16	11350/74117/271639/11518/11622/11651/105722/11773/11816/66333/11827/268970/232906/171207/545481/11855/76709/56378/74772/11941/11567/108100/66898/207495/30948/239126/12332/12345/260409/56699/12550/12561/213084/12631/66700/12704/12725/26889/12721/12904/320827/12912/13043/223601/56320/97998/239667/244667/13829/214063/13430/70433/13508/13614/217715/13690/13717/328572/69524/22350/207278/14248/14297/62…	164
SYCP3 none core	GO:0042391	regulation of membrane potential	186/5904	491/28891	2.44528e-19	3.94974e-16	2.15893e-16	77706/271639/11539/11540/11603/11606/100986/11651/11652/11684/11735/101772/105722/11928/232975/27222/11931/11933/12010/12015/108100/12028/12043/380785/212989/30948/12176/12177/51800/23828/12286/12289/12291/58226/239556/12297/12298/12313/12315/12424/327743/108013/11435/504186/110902/110834/11443/11444/11447/11448/75786/242653/333329/12794/53321/382056/216033/13048/20312/56320/13385/13542/13614/141…	186
SYCP3 none core	GO:0010639	negative regulation of organelle organization	155/5904	387/28891	6.0207e-19	7.77995e-16	4.25252e-16	11518/11651/75430/245886/69710/268970/100504207/76709/216869/11920/11567/22385/12176/51800/227634/67886/69697/12332/12345/268697/214444/12631/68178/12649/23991/74374/12721/235431/320827/68964/223601/56320/70640/50768/13829/242253/13430/235661/26903/13870/56226/213027/16456/67141/235180/14184/14248/14297/78926/14569/209334/63986/14775/15078/15081/56295/51810/67981/59026/16319/19062/235041/80880/74…	155
SYCP3 none core	GO:0031346	positive regulation of cell projection organization	176/5904	463/28891	1.50556e-18	1.62123e-15	8.86166e-16	11350/74117/11491/271639/11603/11606/11682/107765/245886/68743/11771/11816/69710/232906/76709/11881/234776/53404/11567/108100/70237/53872/108686/12484/260409/56699/12561/213084/12631/12805/23790/12904/208647/382056/66515/13048/20312/69601/56320/52513/23854/244667/330938/13385/13430/13508/13542/21648/100040531/217715/13690/18606/328572/13838/13844/67425/98845/56226/72722/231672/14159/235180/192176…	176
SYCP3 none core	GO:0044772	mitotic cell cycle phase transition	173/5904	454/28891	2.22451e-18	2.05322e-15	1.12229e-15	83766/11491/11651/75430/52206/59008/56317/11792/72993/216190/100504207/93760/11920/68251/12021/12043/12144/107771/368203/75770/12298/78832/12313/12314/12315/12366/268697/12442/12444/12445/12447/12448/12450/12452/69957/12532/23834/67849/12534/18557/52004/69681/214444/12572/12575/12580/12581/12649/231600/105513/12704/54451/68964/67655/52468/69274/72584/110957/27214/233805/104418/29861/19708/70127/7…	173
SYCP3 none core	GO:1902903	regulation of supramolecular fiber organization	154/5904	393/28891	8.49851e-18	6.86361e-15	3.75164e-15	11350/74117/11518/11568/75547/100986/236266/78321/11816/69710/11840/268970/232906/545481/72754/442801/56327/76709/56378/230837/11567/108100/66898/207495/30948/227634/67886/69697/12332/12345/268747/108686/16423/260409/56699/214444/12631/68178/23991/12704/75786/234407/12721/235431/320827/13043/20312/223601/56320/50768/13829/242253/13494/26903/13614/58859/13717/328572/69524/16456/207278/14159/234686…	154
SYCP3 none core	GO:0050769	positive regulation of neurogenesis	135/5904	329/28891	1.00514e-17	7.17378e-15	3.92118e-15	11421/74117/271639/245886/11816/12316/12017/108100/12032/70237/30948/53872/12561/213084/56708/12904/12978/66515/13048/20312/13138/56320/13190/244667/330938/13385/13389/242620/13508/217715/13690/18606/328572/13838/13844/104156/23873/231672/14297/14366/14580/14599/54214/56637/15114/12950/67666/330790/433759/15182/15251/15904/77125/16195/320563/228550/545156/16590/16728/16885/16971/16975/17096/11426…	135
SYCP3 none core	GO:0007015	actin filament organization	176/5904	471/28891	1.11032e-17	7.17378e-15	3.92118e-15	11350/11459/60595/74117/11518/236266/11827/69710/11840/75415/70497/268970/232906/545481/72754/442801/11867/76709/56378/109689/230837/11567/108100/66898/207495/12927/12043/30948/12332/12345/268747/108686/16423/260409/56699/12631/68178/12704/12797/12721/23790/235431/216961/78885/320827/13043/20312/223601/56320/13367/56419/50768/13829/242253/13717/69524/56226/22350/16456/268709/207278/229474/234686/…	176
SYCP3 none core	GO:0009314	response to radiation	164/5904	433/28891	3.31167e-17	1.94515e-14	1.06322e-14	27403/20927/109275/11548/11651/11652/109689/11920/53404/98660/232975/68251/12021/12028/12043/12051/24115/12144/107771/368203/319734/12298/12359/320234/12424/12444/12575/12581/11444/12696/75786/333329/66915/12895/12912/382056/12952/72584/13166/227525/13190/233805/76843/66656/27103/50701/328572/13870/13871/22592/71991/14050/213311/50754/60530/64290/13197/14462/14599/14686/14697/64378/14775/14784/14…	164
SYCP3 none core	GO:0032970	regulation of actin filament-based process	155/5904	402/28891	3.76153e-17	2.02527e-14	1.10701e-14	11350/74117/271639/11518/11539/75547/100986/236266/78321/69710/11840/70497/268970/232906/545481/72754/442801/213649/76709/56378/230837/11928/98660/11567/108100/66898/207495/30948/69550/58226/12332/12345/268747/108686/20301/16423/260409/56699/12569/12614/12631/68178/12704/12721/235431/320827/12928/12978/216033/13043/20312/223601/56320/330938/50768/13829/242253/13614/13717/328572/69524/16456/268709…	155
SYCP3 none core	GO:0032956	regulation of actin cytoskeleton organization	140/5904	351/28891	4.52413e-17	2.2485e-14	1.22903e-14	11350/74117/11518/75547/236266/78321/69710/11840/70497/268970/232906/545481/72754/442801/213649/76709/56378/230837/11567/108100/66898/207495/30948/69550/12332/12345/268747/108686/20301/16423/260409/56699/12569/12614/12631/68178/12704/12721/235431/320827/12928/12978/13043/20312/223601/56320/330938/50768/13829/242253/13614/13717/328572/69524/16456/268709/207278/14191/234686/14248/192176/14086/62378…	140
SYCP3 none core	GO:0022604	regulation of cell morphogenesis	117/5904	277/28891	1.14791e-16	5.29763e-14	2.89568e-14	74117/245886/69710/11838/232906/108100/68010/70237/23828/81904/227634/53872/12345/12505/260409/56699/213084/67884/23837/12631/12740/12721/23790/240058/12891/12928/12978/66515/13048/56320/13367/50768/13385/13829/13542/18606/269587/13828/13838/13844/22350/16456/14061/74202/231672/14159/14191/57778/14366/14457/623781/15162/15387/16404/228550/20403/545156/16590/29806/14745/16975/11426/17118/13728/172…	117
SYCP3 none core	GO:1901990	regulation of mitotic cell cycle phase transition	136/5904	343/28891	2.24626e-16	9.6754e-14	5.28857e-14	83766/11491/11651/75430/52206/59008/56317/11792/72993/216190/100504207/93760/11920/68251/12021/12043/12144/368203/12298/12366/268697/12444/12450/69957/12532/23834/67849/12534/52004/69681/214444/12572/12575/12580/12581/12649/231600/54451/68964/52468/69274/72584/110957/27214/233805/104418/29861/19708/70127/76843/235661/208643/13871/268709/67141/14199/209334/56696/15512/15574/210554/15586/16319/6814…	136
SYCP3 none core	GO:0008361	regulation of cell size	99/5904	222/28891	3.47819e-16	1.40454e-13	7.67719e-14	11350/74117/271639/11518/11622/11651/105722/11816/66333/11827/232906/171207/11855/11941/239126/12550/12561/213084/12631/12725/26889/12904/12912/13043/56320/97998/239667/244667/13430/70433/13508/13614/217715/13690/328572/14297/54214/56637/15519/320563/16534/22289/16728/68576/16885/16971/72267/11426/17762/170731/387201/56717/18148/108737/18439/18479/18846/243743/18997/19211/19280/216344/380711/2238…	99
SYCP3 none core	GO:0032386	regulation of intracellular transport	136/5904	346/28891	5.1794e-16	1.96848e-13	1.07597e-13	11305/74117/271639/11640/11652/11735/12306/11840/228359/73167/76709/74772/12021/12177/23828/74741/29867/12297/68566/12520/12550/12534/12569/80982/23991/12794/17846/56320/13211/13829/235567/217378/66061/108687/13726/328572/22350/50754/235180/66437/192176/14296/54645/606496/56637/15114/15183/15519/218333/101490/19062/231070/70572/16409/16413/16480/16500/16573/16783/18826/100017/66725/26413/26416/26…	136
SYCP3 none core	GO:0043087	regulation of GTPase activity	135/5904	345/28891	1.01206e-15	3.51594e-13	1.92181e-13	231821/216439/11603/16475/11652/235633/69710/228359/75415/70497/239027/544817/214137/232906/70719/442801/230972/213649/56327/109689/216869/230837/29815/30948/23828/208650/76041/20290/20308/21939/23790/231207/12928/20312/69601/227801/319899/105445/21648/100040531/13667/13836/13838/213027/15223/99326/14697/67839/230824/66790/56637/16403/16413/545156/110829/66725/17295/108797/59030/56717/244654/1800…	135
SYCP3 none core	GO:0022613	ribonucleoprotein complex biogenesis	162/5904	440/28891	1.03394e-15	3.51594e-13	1.92181e-13	56417/239528/194268/11920/12261/108013/319586/76183/320790/75786/98985/72584/110957/223499/77591/53975/234374/69663/71990/52513/68184/72831/208144/13211/99480/101592/229317/55944/226982/57837/13871/66583/109075/72544/69639/14109/237730/382137/68147/66603/276919/69731/230737/207704/15519/229504/74200/76130/224092/27756/192196/17089/75593/66405/52535/75422/68533/217038/67390/107732/66448/18432/2343…	162
SYCP3 none core	GO:0051962	positive regulation of nervous system development	148/5904	391/28891	1.21988e-15	3.94083e-13	2.15406e-13	11421/74117/271639/230775/26364/330814/11603/245886/11816/12316/12017/108100/12032/70237/30948/53872/12561/213084/56708/65945/12904/12978/66515/13048/20312/13138/56320/13190/244667/330938/13385/71228/13389/242620/13508/217715/13690/18606/328572/13838/270190/13844/104156/23873/231672/14297/14366/14580/14599/54214/56637/15114/12950/67666/330790/433759/15182/15251/15904/77125/16195/320563/228550/545…	148
SYCP3 none core	GO:0001558	regulation of cell growth	167/5904	459/28891	1.31895e-15	4.05796e-13	2.21808e-13	11350/74117/11482/11490/11491/271639/72674/11606/11651/11816/171207/67645/104416/12043/69550/81904/240514/22403/12505/12550/12561/213084/12575/12580/12581/75296/12631/68567/68755/23991/12696/65945/66398/240058/12891/12904/12928/67655/107869/13043/110957/69601/56320/73379/75766/233805/234374/239667/244667/13430/70433/13508/13614/217715/208643/13690/13806/328572/109075/14061/268709/110196/14199/142…	167
SYCP3 none core	GO:0043254	regulation of protein-containing complex assembly	160/5904	437/28891	2.7429e-15	8.0554e-13	4.40308e-13	27410/11350/74117/11518/11622/108909/16475/100986/245886/11816/268970/545481/56327/76709/56378/11920/11567/108100/66898/207495/12028/71769/12125/30948/11797/368203/12229/68566/227634/67886/69697/12332/12345/12424/12484/260409/56699/214444/12631/75786/53624/12721/320827/58799/12912/67087/13043/223601/110957/69601/56320/216877/13829/13494/13685/208643/13717/328572/13854/69524/74202/72179/207278/141…	160
SYCP3 none core	GO:0000280	nuclear division	163/5904	450/28891	4.54163e-15	1.2758e-12	6.97353e-13	75801/74117/75430/59008/56317/234396/71782/100504207/12316/11920/224727/23825/22385/12125/237911/67077/434130/268697/12442/12447/12448/73420/69957/67849/12534/214444/70012/101994/12649/231600/67064/105513/12704/67655/66515/232174/223499/13206/208718/13494/66934/235661/13614/13645/14087/67141/30839/14184/60530/192176/209334/56637/51810/67981/15499/193740/15511/15512/16319/69260/68142/384619/70218/…	163
SYCP3 none core	GO:0044782	cilium organization	154/5904	418/28891	4.92071e-15	1.3247e-12	7.24078e-13	226251/319713/74117/271127/11643/11651/236266/11843/232906/68146/56350/67645/78795/11793/234776/54138/11567/100503572/71769/67378/72569/71492/319845/277939/66264/269336/207607/330188/105833/320234/108686/66717/107934/66994/66086/68121/14894/67884/100048534/636104/78774/26920/73692/244667/433956/110084/13417/432611/242253/105000/13430/330830/68440/66061/98878/213027/105428/217705/217335/231672/229…	154
SYCP3 none core	GO:0045444	fat cell differentiation	111/5904	270/28891	6.68118e-15	1.72669e-12	9.43805e-13	66273/77596/11651/104776/236266/23801/76219/76976/12005/67378/71492/319845/11865/12176/14705/239659/59035/240514/74596/14747/21367/12912/232430/216820/50722/13386/63953/26903/13592/13666/328572/14077/67544/233079/107221/384061/14284/14461/14560/230587/56310/14775/56637/51810/15904/231070/16403/16523/12224/16775/442846/14245/435965/26416/17189/70717/210029/228019/240396/59030/77037/56717/57753/230…	111
SYCP3 none core	GO:0140694	non-membrane-bounded organelle assembly	149/5904	402/28891	7.63139e-15	1.8964e-12	1.03657e-12	11459/75547/236266/78321/76709/65256/12316/20239/11993/668218/14705/12261/277939/12335/53872/12442/73420/238896/214444/74596/12615/26886/320394/66311/99100/319675/70012/26369/67064/105513/12696/72068/229663/13007/13008/110957/23994/223499/13209/234964/72831/208144/13494/13614/101592/229317/226982/328572/57837/22350/14109/67141/14248/192176/14086/23881/14786/15162/15182/15183/51810/193740/15511/16…	149
SYCP3 none core	GO:1901987	regulation of cell cycle phase transition	162/5904	449/28891	8.18838e-15	1.95945e-12	1.07103e-12	83766/11491/11651/75430/52206/59008/56317/11787/11792/72993/216190/100504207/93760/11920/68251/12021/12043/12144/368203/12298/12366/268697/12444/12450/69957/12532/23834/67849/12534/52004/69681/214444/12572/12575/12580/12581/12649/231600/12696/54451/12952/12978/68964/52468/69274/72584/110957/27214/233805/104418/29861/19708/70127/76843/235661/27103/208643/13871/268709/67141/14199/209334/56696/10242…	162
SYCP3 none core	GO:1901873	regulation of post-translational protein modification	118/5904	295/28891	1.00866e-14	2.32748e-12	1.2722e-12	11305/11350/11624/11651/109689/216869/66412/11793/12005/22385/116848/11797/329581/12234/12335/208650/231600/17846/66915/12952/110957/102323/233805/26903/13626/328572/268709/208836/67141/50754/14184/14461/56310/606496/56637/66438/15161/15183/15251/15519/59026/117198/76719/16792/16885/66725/56150/71890/26419/17257/56717/68350/18432/105689/17913/24116/18045/268857/18148/66647/18230/73945/55982/67898…	118
SYCP3 none core	GO:0022411	cellular component disassembly	165/5904	462/28891	1.30497e-14	2.85642e-12	1.56132e-12	20927/56215/271639/11518/11827/16801/93760/76709/67526/329015/235040/11793/245860/11567/12028/107771/12176/12177/51800/12259/12262/12266/12313/227634/67886/69697/12332/12345/73420/12484/12534/12611/12631/12660/67064/105513/23991/74374/320827/13043/67379/68184/217207/13829/72685/13421/56629/26903/13804/13805/13838/225363/50754/66437/14232/14248/14251/14296/14086/78926/14464/606496/56637/319162/152…	165
SYCP3 none core	GO:0006091	generation of precursor metabolites and energy	171/5904	484/28891	1.32631e-14	2.85642e-12	1.56132e-12	50518/11364/110446/104112/11429/11430/271639/77596/11548/11651/11652/107747/56327/11958/57423/11957/28080/12028/12176/12183/69183/12359/109042/12398/268697/12534/242602/68020/67876/70383/12859/12861/12862/12866/12868/266690/66445/13350/27369/71412/235339/78920/66114/13806/13807/328572/26380/14148/14194/14297/14387/14430/14447/14527/103988/216963/14711/14783/606496/56637/14936/100198/15251/15275/1…	171
SYCP3 none core	GO:0006605	protein targeting	120/5904	303/28891	1.40874e-14	2.93608e-12	1.60486e-12	74117/271639/11539/11632/11652/11735/11776/11781/66333/76709/76219/76976/224727/12177/74741/12297/54376/12569/80982/23991/13829/67713/75219/50754/66437/71446/56495/67604/260302/432486/71146/17713/606496/15114/15239/192232/15519/15481/19062/54396/16409/16413/16500/16792/16795/16867/66887/66725/11426/170731/70478/171531/72825/56462/17913/17920/27057/269113/76055/216440/18479/66449/93742/381038/7138…	120
SYCP3 none core	GO:0006338	chromatin remodeling	172/5904	489/28891	1.75668e-14	3.54685e-12	1.93871e-12	50518/83766/109275/56249/11628/104103/93760/75329/12005/68251/228536/22385/116848/80748/331623/243842/210982/107771/368203/14312/78783/12611/12615/66336/23837/27221/110749/244059/269610/71389/320790/67772/12649/223499/13433/13435/29861/19708/70127/13626/328572/102991/384198/14462/234366/229542/14775/606496/56637/54388/319162/319150/15078/15081/107435/15161/67933/433759/15182/15183/15191/15192/381…	172
SYCP3 none core	GO:0061572	actin filament bundle organization	81/5904	177/28891	2.85619e-14	5.59207e-12	3.05662e-12	11350/60595/11518/236266/69710/268970/72754/442801/109689/230837/108100/66898/207495/108686/16423/12631/68178/235431/20312/56320/50768/13829/13717/56226/22350/16456/268709/229474/234686/192176/14086/14457/19062/16413/235041/80880/18826/65970/77569/16885/14745/17118/17295/59030/56717/211401/77579/18016/18479/18645/75477/18708/320472/243725/50873/19229/19303/223864/76566/66214/14787/52428/20194/188…	81
SYCP3 none core	GO:0060271	cilium assembly	143/5904	387/28891	3.50933e-14	6.6283e-12	3.62303e-12	226251/319713/74117/271127/11643/11651/236266/11843/232906/68146/56350/67645/78795/11793/234776/54138/11567/100503572/71769/67378/72569/71492/319845/277939/66264/207607/330188/105833/320234/108686/66717/107934/66994/66086/68121/14894/67884/100048534/636104/78774/26920/73692/244667/433956/110084/13417/432611/242253/105000/13430/330830/68440/66061/98878/213027/105428/217335/231672/229474/192176/152…	143
SYCP3 none core	GO:0048638	regulation of developmental growth	148/5904	405/28891	3.59063e-14	6.6283e-12	3.62303e-12	11350/100705/74117/271639/69597/11603/11606/11622/11651/236266/11816/171207/20239/67378/12043/12125/12266/81904/12335/268697/12444/12550/12561/12534/213084/12575/12631/320790/382864/240058/12891/12904/12912/67655/13043/56320/107585/239667/244667/13430/70433/13508/63953/13614/217715/13690/328572/223650/22350/110196/14184/14284/14239/14297/14599/14601/14602/208188/54214/14824/606496/56637/66438/151…	148
SYCP3 none core	GO:0003012	muscle system process	159/5904	446/28891	4.68509e-14	8.30589e-12	4.53999e-12	20927/11486/271639/11534/11539/11541/11548/11551/11603/11606/11640/75547/100986/11749/11787/65256/11928/98660/232975/11931/11937/67378/30948/12289/12291/58226/12299/12313/12314/12315/11435/110834/11443/11444/11447/11448/12845/67655/216033/13043/56320/238130/13614/13615/13806/328572/110196/192176/56484/14387/14464/67092/14559/208188/110355/606496/56637/57080/114674/66438/15552/101490/16468/71912/1…	159
SYCP3 none core	GO:0110053	regulation of actin filament organization	112/5904	280/28891	4.75651e-14	8.30589e-12	4.53999e-12	11350/74117/11518/236266/69710/11840/268970/232906/545481/72754/442801/76709/56378/230837/11567/108100/66898/207495/30948/12332/12345/268747/108686/16423/260409/56699/12631/68178/12704/12721/235431/320827/13043/20312/223601/56320/50768/13829/242253/13717/69524/16456/207278/234686/14248/192176/623781/63986/14784/19062/16413/235041/80880/65970/77569/16885/14745/17295/59030/56717/211401/50918/17913/…	112
SYCP3 none core	GO:0009416	response to light stimulus	126/5904	329/28891	5.81042e-14	9.87924e-12	5.39998e-12	27403/20927/109275/11548/11651/11652/109689/53404/98660/232975/12028/12043/12051/24115/319734/12298/12359/320234/12424/12575/12581/11444/12696/75786/333329/66915/12895/12912/382056/12952/72584/13166/13190/233805/76843/27103/50701/328572/13870/13871/22592/71991/213311/50754/64290/14599/14686/14697/64378/14775/14810/24013/108072/14913/319162/15251/15357/15312/15465/15574/15586/109685/15932/68142/16…	126
SYCP3 none core	GO:0031032	actomyosin structure organization	93/5904	218/28891	7.31073e-14	1.21114e-11	6.62011e-12	11350/11459/75547/236266/78321/68743/69710/268970/72754/442801/109689/230837/12335/108686/16423/217866/240505/68178/12797/235431/13007/13008/50768/13614/13717/328572/269587/13821/16456/229474/234686/14248/228564/15182/19062/16413/235041/80880/16669/77569/16885/14745/17295/170731/59030/56717/77579/17880/71960/17888/140781/17906/98932/360013/74376/17930/18016/18091/18479/18595/18645/18708/320472/24…	93
SYCP3 none core	GO:0006887	exocytosis	144/5904	395/28891	9.85819e-14	1.57542e-11	8.61126e-12	11541/11542/11551/12306/11745/11765/11840/70497/74772/545192/75770/12229/12286/12287/12291/58226/239556/12298/12772/54215/68891/12570/12721/235415/225644/29873/13447/13542/238988/66482/74463/74190/75914/53413/14159/14191/14461/14527/216963/14678/15114/15162/15239/15368/15552/109685/16409/16415/16443/16500/16510/16536/16590/16783/16797/22343/16897/217325/66725/17096/232972/210155/338366/171580/194…	144
SYCP3 none core	GO:0051017	actin filament bundle assembly	79/5904	174/28891	9.99727e-14	1.57542e-11	8.61126e-12	11350/60595/11518/236266/69710/268970/72754/442801/109689/230837/108100/66898/207495/108686/16423/12631/68178/235431/20312/56320/50768/13829/13717/56226/22350/16456/268709/229474/234686/192176/14086/14457/19062/16413/235041/80880/18826/65970/77569/16885/14745/17118/17295/59030/56717/211401/77579/18016/18479/18645/75477/18708/320472/243725/50873/19229/19303/223864/66214/14787/52428/20194/18816/243…	79
SYCP3 none core	GO:0015980	energy derivation by oxidation of organic compounds	131/5904	350/28891	1.37527e-13	2.11562e-11	1.1564e-11	11364/104112/11429/271639/77596/11548/11651/11652/56327/11958/57423/11957/28080/12028/12176/69183/12359/109042/12398/268697/12534/242602/67876/70383/12859/12861/12862/12866/12868/66445/27369/235339/78920/66114/26380/14194/14297/14387/14527/103988/14711/14783/606496/56637/14936/15251/15289/15926/269951/67834/15929/242700/16195/19062/16548/16591/16828/16847/75530/170731/58805/17685/71804/56717/1843…	131
SYCP3 none core	GO:0042254	ribosome biogenesis	123/5904	322/28891	1.42946e-13	2.14784e-11	1.17401e-11	194268/12261/320790/72584/110957/223499/77591/234374/69663/71990/52513/72831/208144/99480/101592/229317/226982/57837/13871/66583/109075/72544/69639/14109/237730/382137/68147/230737/207704/229504/76130/224092/17089/75593/52535/75422/68533/217038/67390/107732/66448/18432/234344/98956/52530/217011/67619/100608/217431/68979/230082/70078/74035/66181/28126/110109/18148/72181/19069/68845/69713/66249/117…	123
SYCP3 none core	GO:0007059	chromosome segregation	149/5904	416/28891	1.90088e-13	2.79127e-11	1.52571e-11	75801/83766/74117/75430/52206/59008/56317/100504207/93760/12316/11920/224727/22385/237911/268697/12442/12447/12448/73420/69957/23834/67849/12534/214444/26886/52504/66336/320394/71876/66311/70012/101994/231600/67064/105513/26371/12704/110957/223499/208718/29861/19708/70127/13494/66934/235661/13871/71988/67141/192176/14579/209334/15183/381280/51810/67981/193740/15511/16319/68142/67733/384619/70218/…	149
SYCP3 none core	GO:0072521	purine-containing compound metabolic process	166/5904	479/28891	2.14917e-13	3.08573e-11	1.68666e-11	100705/110446/104112/26897/329910/74156/171281/70025/56360/14081/433256/272428/11486/75894/271639/104111/104110/224129/11512/11513/11534/11541/11566/11615/11636/229949/107747/76768/109674/11821/108147/98660/11931/11941/11958/57423/27425/11957/28080/110935/12015/331623/12298/270166/266690/13350/67800/27369/235339/78920/66114/101592/13806/12495/93685/13836/67420/14104/14148/14149/66437/270076/10398…	166
SYCP3 none core	GO:0099175	regulation of postsynapse organization	67/5904	139/28891	2.2349e-13	3.13907e-11	1.71581e-11	216169/70178/74117/11651/11816/11838/11843/239027/233071/442801/108100/70237/53872/12569/12631/13048/56320/244667/13542/13636/13838/13844/208188/14803/14810/15387/15481/228550/16443/545156/16560/80749/225875/16975/272381/66725/211134/17118/13728/67414/170731/13004/18003/18015/53972/18222/18481/56376/243725/73728/19164/19165/19211/19229/19268/19280/73086/20350/58234/56013/66860/381921/21844/22084/…	67
SYCP3 none core	GO:0006163	purine nucleotide metabolic process	156/5904	444/28891	3.18816e-13	4.3827e-11	2.39558e-11	100705/110446/104112/26897/329910/74156/171281/70025/56360/14081/433256/272428/11486/271639/104111/104110/224129/11512/11513/11534/11541/11566/11636/229949/107747/76768/109674/11821/108147/98660/11931/11941/11958/57423/27425/11957/28080/110935/12015/331623/12298/270166/266690/13350/67800/27369/235339/78920/66114/101592/13806/12495/93685/13836/67420/14104/14148/14149/66437/270076/103988/66355/1490…	156
SYCP3 none core	GO:0009117	nucleotide metabolic process	170/5904	497/28891	3.99307e-13	5.37483e-11	2.93788e-11	100705/110446/104112/26897/329910/74156/171281/70025/56360/14081/433256/272428/11486/75894/271639/104111/104110/224129/11512/11513/11534/11541/11566/11636/229949/107747/76768/109674/11821/108147/98660/11931/11941/11958/57423/27425/11957/28080/110935/12015/331623/12298/69719/270166/266690/320685/232449/13350/67800/27369/235339/78920/66114/64705/21915/101592/13806/83965/12495/93685/13836/67420/1410…	170
SYCP3 none core	GO:0034765	regulation of monoatomic ion transmembrane transport	168/5904	490/28891	4.37357e-13	5.76687e-11	3.15217e-11	20927/11350/11517/11603/11607/66395/11622/100986/11651/11735/105722/71345/11838/11840/11793/98660/11931/11933/11944/11945/12028/12043/30948/29867/29866/12286/12287/12289/58226/319734/12297/12298/12299/54376/81904/12313/12314/12315/12335/12772/12478/80982/12631/320790/12733/56365/69454/29876/209195/68020/17846/12721/58799/20312/13167/13367/13430/26903/13614/13844/14061/14166/14169/14199/192176/119…	168
SYCP3 none core	GO:0051235	maintenance of location	136/5904	373/28891	4.68059e-13	6.04826e-11	3.30598e-11	11307/67469/11350/100705/11512/100986/11651/11735/11749/11816/56327/12316/11793/11937/11993/12021/12028/69772/14705/12266/12313/12314/12315/12335/54638/108686/12478/74596/80982/320790/27967/66915/12721/12952/20312/13167/56320/13350/67800/13367/26903/14061/233079/192176/14319/71996/434726/434727/100042782/83457/14325/14387/67604/54368/110355/68312/15114/15183/69573/15275/51810/108837/207683/231070…	136
SYCP3 none core	GO:0006913	nucleocytoplasmic transport	132/5904	359/28891	5.07589e-13	6.30679e-11	3.44729e-11	56417/11606/226747/229709/11640/75547/433693/11651/234396/11737/72993/216190/12005/12021/12051/11865/29867/192160/240084/68968/12550/12534/12575/12631/234733/30959/13211/217378/13557/13684/15568/13726/328572/66306/192176/14296/69823/56637/15183/53379/15519/15526/53415/77125/26356/76582/230673/70572/233726/320727/16480/16536/16647/16648/16905/66725/224092/240354/26413/26416/228607/21428/208104/727…	132
SYCP3 none core	GO:0051169	nuclear transport	132/5904	359/28891	5.07589e-13	6.30679e-11	3.44729e-11	56417/11606/226747/229709/11640/75547/433693/11651/234396/11737/72993/216190/12005/12021/12051/11865/29867/192160/240084/68968/12550/12534/12575/12631/234733/30959/13211/217378/13557/13684/15568/13726/328572/66306/192176/14296/69823/56637/15183/53379/15519/15526/53415/77125/26356/76582/230673/70572/233726/320727/16480/16536/16647/16648/16905/66725/224092/240354/26413/26416/228607/21428/208104/727…	132
SYCP3 none core	GO:0050803	regulation of synapse structure or activity	120/5904	317/28891	5.83556e-13	7.11388e-11	3.88844e-11	554327/216169/70178/11350/74117/230775/26364/330814/11603/11651/11816/11838/11843/239027/233071/442801/108100/70237/53872/12569/12631/11444/65945/53321/382864/13048/13075/69601/13138/56320/244667/13385/71228/13542/13636/112405/208643/13838/270190/13844/104156/208188/14803/14810/54645/56637/15387/15481/93842/16154/228550/16443/545156/16560/80749/233067/225875/16975/272381/66725/211134/72289/26416/…	120
SYCP3 none core	GO:2001233	regulation of apoptotic signaling pathway	153/5904	437/28891	7.40369e-13	8.85837e-11	4.84198e-11	433256/271639/11540/216439/11606/11651/67211/216869/12015/12028/12043/12125/72567/12211/107771/51800/12366/12370/12505/12581/107869/13036/13039/13043/20312/110957/69601/13166/67379/97998/66143/13666/13806/14049/14050/14082/23873/72393/50755/50754/60530/66437/14297/14678/14775/66168/450219/56637/225884/433759/15182/15251/56295/97165/15368/15387/12282/16199/69260/16403/117198/22289/16854/16905/6672…	153
SYCP3 none core	GO:0031589	cell-substrate adhesion	134/5904	368/28891	7.74849e-13	9.10236e-11	4.97534e-11	11350/230379/60595/11482/11490/11606/16475/76709/57278/12032/12927/12043/12125/23828/12261/69697/56838/12631/23991/21367/107581/12842/140709/53867/12721/23790/235431/12928/29873/13043/13138/56320/244667/50768/13406/13829/13430/58859/13636/18606/270190/268709/108101/192176/14343/14366/23892/56637/15434/56348/213119/319480/16399/16403/16404/104099/381924/16409/16413/16415/192897/320910/223272/83964…	134
SYCP3 none core	GO:0007626	locomotory behavior	107/5904	273/28891	8.08977e-13	9.33358e-11	5.10173e-11	11305/224129/11540/11548/11682/11784/208117/11816/216869/11899/98660/232975/11941/12005/268515/244813/224671/12286/12287/12298/12444/22295/12614/57754/320790/110834/11444/229599/75786/12725/26889/12805/58799/13014/13166/56320/13385/13508/13838/56226/104156/14169/14297/14366/14387/231044/208188/216963/64378/64297/14810/14814/108072/14824/15930/15932/101490/545156/16795/16847/243914/110648/66725/17…	107
SYCP3 none core	GO:0051098	regulation of binding	144/5904	405/28891	9.15697e-13	1.03346e-10	5.64889e-11	11350/11421/74117/11490/11518/11603/11651/12306/11816/268970/109689/216869/53313/12010/68010/12028/12144/12313/59035/208650/228788/12575/12741/211286/12928/67087/23994/216820/13211/244667/26903/13592/13645/13666/13667/55944/208643/13806/328572/269587/13838/13871/50755/50754/14251/14462/66603/67839/56637/67933/15182/15184/381280/15289/97165/15368/15387/15499/16413/16476/68576/16795/28036/100017/16…	144
SYCP3 none core	GO:0040013	negative regulation of locomotion	131/5904	358/28891	9.27732e-13	1.03346e-10	5.64889e-11	20927/11482/11486/11490/14766/72674/11539/11542/11651/11792/11816/171207/12043/52592/69550/319430/105844/76041/56838/12550/76893/12631/242653/12741/29876/23790/12928/13001/20312/13075/69601/13138/56320/50768/71228/54485/242253/13479/19252/63953/353156/246707/13805/13838/223650/228564/13197/14462/208188/212539/23892/56637/433759/15182/15184/15289/269951/16009/77125/26356/69260/16413/16480/16666/52…	131
SYCP3 none core	GO:0048588	developmental cell growth	112/5904	291/28891	9.73269e-13	1.06581e-10	5.82572e-11	11350/74117/271639/11548/11606/75547/11816/171207/12032/81904/12550/12561/213084/240058/12891/12904/12978/67655/13043/56320/223499/13175/239667/244667/13430/70433/13508/13542/13614/13615/27103/217715/13690/13796/328572/110196/51886/14297/14566/54214/606496/56637/66438/15387/15519/16210/320563/20403/381022/16728/16779/16885/16971/11426/17762/17257/17268/240396/56717/68350/18032/18080/230103/18479/…	112
SYCP3 none core	GO:0050905	neuromuscular process	86/5904	204/28891	1.37465e-12	1.48027e-10	8.09115e-11	20927/11350/224129/11540/208117/11937/11941/20239/12286/100072/22295/67772/11435/11443/11447/11448/26889/53321/12845/56320/13385/13542/12140/14169/14239/14297/14387/231044/71446/64378/14810/14813/14814/791364/57295/19289/20589/57340/319984/71912/74492/16498/16510/16518/16523/16795/17754/17257/56717/105689/77579/71960/17883/140781/17921/216856/230103/15370/18124/83762/11994/218461/74653/18997/5087…	86
SYCP3 none core	GO:0006302	double-strand break repair	113/5904	296/28891	1.44086e-12	1.52613e-10	8.34182e-11	75801/11350/83766/109275/56249/234396/69596/231855/93760/11920/68251/12144/368203/237911/67849/12649/78412/140917/227525/29861/19708/70127/75560/13870/22592/71991/71988/14050/330554/50755/14194/60530/209334/109145/15270/191578/232210/15499/15574/210554/320678/71777/68142/229543/384619/225876/225888/232811/16882/71890/17216/17218/17220/66634/240697/17350/240069/56397/68047/73247/68067/17685/109019…	113
SYCP3 none core	GO:1990778	protein localization to cell periphery	142/5904	400/28891	1.50433e-12	1.56766e-10	8.56882e-11	11305/66610/74117/11512/11651/11652/11733/11735/12306/11773/72993/230972/68146/56350/11931/11933/100503572/67378/74741/12297/54376/81904/108686/12520/12550/23991/65945/17846/12988/12995/13138/13385/98878/208643/269587/13836/13844/22350/16456/192176/14251/67457/242594/106039/260302/208188/216963/54214/14810/14813/54645/56637/84652/19062/16413/16480/545156/16500/56461/16553/16561/16573/16668/16776/…	142
SYCP3 none core	GO:1990138	neuron projection extension	88/5904	211/28891	1.55963e-12	1.59052e-10	8.69375e-11	11350/74117/271639/11816/171207/12032/81904/12550/12561/213084/240058/12891/12978/13043/56320/13175/239667/244667/13430/70433/13508/13542/13614/13615/27103/217715/13690/13796/328572/14297/54214/56637/15387/15519/16210/320563/20403/16728/16779/16885/16971/11426/17762/17257/68350/18479/18846/243743/18997/18762/50873/19211/19280/216344/19415/217340/67891/20350/218877/20351/20354/20355/20359/20360/54…	88
SYCP3 none core	GO:0051054	positive regulation of DNA metabolic process	120/5904	321/28891	1.5755e-12	1.59052e-10	8.69375e-11	83766/109275/56249/11651/11745/93760/216869/11920/68251/12028/29815/12144/368203/268936/12465/12468/12469/21939/12534/12611/56708/68964/27214/13211/29861/19708/70127/13645/13804/75560/13870/13871/71991/72544/14049/14050/319604/14194/14464/23892/56637/191578/232210/15289/53379/15499/15519/16009/71777/68142/233875/16476/225888/232811/14245/71890/26400/26413/26419/17165/17257/17295/17350/56397/73247…	120
SYCP3 none core	GO:0099173	postsynapse organization	100/5904	252/28891	1.86537e-12	1.85418e-10	1.01349e-10	216169/70178/74117/11603/11651/11816/11838/11840/11843/239027/233071/442801/108100/70237/53872/12569/12631/11443/75786/53321/382864/12891/12928/13043/13048/56320/104418/244667/13385/71228/13542/13636/13838/270190/13844/104156/22350/14432/208188/14803/14810/15387/15481/15550/228550/16443/545156/16560/16776/19141/80749/225875/16975/272381/66725/211134/17118/13728/67414/170731/77579/13004/18003/1801…	100
SYCP3 none core	GO:0051402	neuron apoptotic process	133/5904	369/28891	2.19989e-12	2.13788e-10	1.16856e-10	11350/271639/11540/216439/11603/11606/11607/11652/11816/109689/216869/11920/13498/12017/12028/12043/12125/70237/12176/51800/12286/12366/12370/216150/12569/12704/56708/26889/12804/12721/67579/12931/13030/20312/66593/107585/70433/112405/13867/13983/14082/72393/50754/14184/66437/64290/15220/14462/14775/14810/24013/14824/606496/56637/15183/15191/15251/15368/12282/16195/16443/16476/16500/56461/16536/3…	133
SYCP3 none core	GO:0010959	regulation of metal ion transport	158/5904	461/28891	2.23188e-12	2.13788e-10	1.16856e-10	20927/11350/11421/11517/11539/11540/11603/11606/11607/229709/66395/11622/100986/11651/11652/11735/105722/11827/11840/216869/11793/11928/98660/11931/11933/11941/12010/12028/12043/24115/30948/29867/29866/12286/12287/12289/12291/12297/12298/12299/12313/12314/12315/12335/12478/80982/320790/12805/17846/12721/213573/58799/20312/13167/13367/13430/26903/13645/269587/14061/14166/14169/14199/192176/11936/1…	158
SYCP3 none core	GO:0051656	establishment of organelle localization	166/5904	491/28891	2.25005e-12	2.13788e-10	1.16856e-10	50518/60595/11541/11542/11775/11776/64933/11778/11840/77038/100504207/11920/74772/76895/75665/212733/17828/12229/213993/268697/67849/12560/214444/12615/66994/12631/101994/67064/105513/12794/54161/13429/12934/66934/21648/66482/75914/53413/22350/210998/14159/235180/14191/234686/14461/14579/67839/15114/15183/15239/15251/15368/51810/16319/384619/16553/16560/16561/73470/16573/16574/100502766/16590/764…	166
SYCP3 none core	GO:0055001	muscle cell development	95/5904	236/28891	2.49064e-12	2.33218e-10	1.27477e-10	11459/60595/11535/11548/69597/11606/75547/78321/65256/11793/12043/30948/57784/23828/12298/12335/11443/53321/12845/13007/13008/67655/26903/13614/58859/13805/328572/110196/14248/14775/606496/56637/66438/15182/15184/51810/791364/16669/16795/16905/232685/237560/76612/103806/17268/17295/170731/387204/56717/17878/77579/17880/17888/140781/17906/98932/74376/17930/329828/18021/73181/18091/18092/347740/231…	95
SYCP3 none core	GO:0050807	regulation of synapse organization	116/5904	309/28891	2.67375e-12	2.46787e-10	1.34894e-10	216169/70178/11350/74117/230775/26364/330814/11603/11651/11816/11838/11843/239027/233071/442801/108100/70237/53872/12569/12631/11444/65945/53321/382864/13048/69601/13138/56320/244667/13385/71228/13542/13636/112405/208643/13838/270190/13844/104156/208188/14803/14810/54645/56637/15387/15481/93842/16154/228550/16443/545156/16560/80749/233067/225875/16975/272381/66725/211134/72289/26416/17118/13728/7…	116
SYCP3 none core	GO:0021700	developmental maturation	138/5904	389/28891	3.27168e-12	2.97723e-10	1.62735e-10	83766/108153/330814/11651/19378/11735/245886/224650/105722/11765/11767/11776/442801/70495/140494/110935/66144/56336/545192/104416/12032/12043/17828/12229/12259/12266/71132/12286/67077/207209/268697/12560/12569/12570/57754/12725/65945/333329/21367/53321/121021/13039/69601/13138/244667/13385/13595/13614/13828/13871/13983/67017/67141/14184/15223/56484/14419/14461/14462/14561/14602/23892/14810/450219…	138
SYCP3 none core	GO:0042692	muscle cell differentiation	159/5904	468/28891	4.20263e-12	3.77128e-10	2.06138e-10	11364/11459/60595/11535/11548/69597/11606/75547/433693/11651/78321/93760/216869/65256/11793/12043/30948/57784/23828/12266/12298/12334/12335/12444/12520/11537/11443/53321/12845/12978/13007/13008/67655/107869/232174/13433/94176/70127/13549/26903/13614/58859/13642/13805/328572/207215/110196/14248/14251/14256/14775/23892/606496/56637/15078/15081/66438/15182/15183/15184/51810/791364/16523/16590/12224/…	159
SYCP3 none core	GO:0034470	ncRNA processing	144/5904	413/28891	4.9372e-12	4.36976e-10	2.38851e-10	56417/30947/239528/11651/67667/320790/98985/233189/66965/223499/77591/13206/234374/69663/71990/52513/94223/208144/69185/68857/68626/230233/13871/66583/109075/72544/69639/237730/382137/68147/70359/53379/68510/70885/229543/109077/18130/72656/210925/28036/76130/17089/17257/75422/228019/83456/68533/217038/67390/234344/98956/52530/67619/217431/68979/230082/74035/66181/110109/18148/13865/28114/72181/68…	144
SYCP3 none core	GO:1903320	regulation of protein modification by small protein conjugation or removal	98/5904	249/28891	5.46346e-12	4.77019e-10	2.60738e-10	11350/11624/11651/109689/216869/66412/11793/12005/11797/329581/12234/12335/208650/231600/17846/66915/12952/110957/102323/233805/26903/268709/208836/67141/50754/14184/56310/606496/56637/66438/15183/15251/15519/59026/117198/16792/16885/66725/56150/71890/26419/56717/68350/105689/268857/18148/66647/18230/73945/55982/67898/18627/78246/56469/229615/59004/68943/18817/268373/18752/50873/19164/19165/19211…	98
SYCP3 none core	GO:0034329	cell junction assembly	162/5904	481/28891	5.82963e-12	5.02203e-10	2.74504e-10	554327/11350/11421/60595/74117/11482/230775/26364/77596/330814/11603/11606/16475/442801/12043/70237/12286/69697/228942/12550/12560/12561/12631/11444/12737/58187/56173/60363/56492/242653/71908/100039801/12740/12741/54419/53624/65945/53321/107581/12821/382864/23790/235431/12928/13043/13048/50768/13385/71228/13829/13542/13642/208643/18606/13836/270190/13844/69524/16456/268709/217335/14251/14086/1443…	162
SYCP3 none core	GO:0034504	protein localization to nucleus	122/5904	335/28891	7.99773e-12	6.79912e-10	3.7164e-10	27403/56417/11606/11640/433693/11651/72993/216190/56327/74772/12021/12051/11865/29867/12298/105844/12550/12534/12575/12631/56492/12842/13175/70762/245038/23950/13557/13666/15568/328572/14061/66306/192176/83396/110355/56637/15183/15191/51810/15519/77125/26356/76582/230673/70572/233726/320727/16451/16480/16536/16647/16648/68576/28036/16905/66725/226154/26413/26416/228607/338467/56717/18015/18016/18…	122
SYCP3 none core	GO:0071375	cellular response to peptide hormone stimulus	111/5904	296/28891	8.46802e-12	7.10544e-10	3.88383e-10	11512/72674/11606/11607/11610/229709/11651/11652/72993/216190/12927/29815/67389/239126/74741/12631/231207/12928/12988/13033/13070/13614/13685/13688/107508/14347/14527/103988/14599/14602/208188/14678/14756/14783/14784/110355/606496/56637/51788/15361/15387/15499/19062/231070/16362/16369/16451/16867/14245/26413/17118/170731/56717/17913/69816/17978/18024/15370/18227/18124/18479/18534/100102/18604/186…	111
SYCP3 none core	GO:0032868	response to insulin	101/5904	262/28891	1.11169e-11	9.20848e-10	5.03335e-10	72674/11606/11651/11652/72993/216190/12927/29815/67389/239126/74741/69719/231207/12952/13033/13685/13688/107508/14347/103988/14599/14602/208188/14678/14756/14783/14784/110355/606496/56637/51788/15361/15387/19062/231070/16369/16523/16535/16548/66277/14245/26413/26416/17118/74347/170731/56717/17913/69816/17978/18479/18534/100102/18604/18607/18708/18710/108083/18746/18997/19016/18762/19090/19211/192…	101
SYCP3 none core	GO:0198738	cell-cell signaling by wnt	156/5904	462/28891	1.14428e-11	9.31359e-10	5.0908e-10	11350/78560/75723/140577/11816/12316/70495/11984/12005/68010/11865/12234/12447/12505/12550/12560/12614/107934/67772/12842/242939/58799/103236/12995/13001/67087/110957/208846/69601/244667/330938/50722/13393/70433/13542/13614/13645/13726/14008/30838/14184/56484/14296/212398/67457/57265/14366/14462/64297/14783/23892/230824/26385/450219/606496/56637/66787/73389/433759/15182/21410/16348/269424/16480/6…	156
SYCP3 none core	GO:0006310	DNA recombination	121/5904	333/28891	1.15321e-11	9.31359e-10	5.0908e-10	75801/11350/109275/56249/11628/234396/69596/231855/11792/11920/12021/12144/237911/21939/12649/56708/78412/321006/227525/66341/75560/13870/13871/22592/72544/330554/50755/60530/209334/109145/243529/54388/15270/191578/232210/15289/97165/15574/210554/50723/71777/68142/229543/384619/225888/232811/16882/71890/17216/17218/17220/66634/240697/17350/240069/56397/73247/68067/17685/17687/109019/107823/66647/…	121
SYCP3 none core	GO:0032231	regulation of actin filament bundle assembly	56/5904	115/28891	1.20275e-11	9.59378e-10	5.24396e-10	11350/236266/69710/268970/72754/442801/230837/108686/16423/12631/68178/235431/20312/56320/50768/16456/234686/192176/19062/16413/235041/80880/77569/16885/14745/17295/59030/56717/211401/18016/18479/18645/75477/18708/320472/243725/50873/19303/223864/66214/14787/52428/20194/18816/243961/58234/17127/21754/21809/21812/399591/22003/64930/76260/22349/22417	56
SYCP3 none core	GO:0043434	response to peptide hormone	138/5904	396/28891	1.42146e-11	1.12001e-09	6.12197e-10	11512/72674/11541/11606/11607/11610/229709/11651/11652/72993/216190/11937/12927/29815/67389/239126/74741/69719/12445/12631/231207/12912/12928/12952/12988/13033/66445/13070/13614/217715/13667/13685/13688/107508/14347/67092/14527/103988/14599/14602/208188/14678/14756/14783/14784/110355/606496/56637/51788/15361/15387/15499/19062/231070/16362/16369/16451/16523/16535/16548/66277/16867/14245/26413/2641…	138
SYCP3 none core	GO:0031647	regulation of protein stability	116/5904	316/28891	1.43893e-11	1.12011e-09	6.12253e-10	110789/11787/66408/11931/11933/56336/12017/224727/12043/12234/12335/12465/12468/12469/12520/12572/231600/67213/68020/17846/12912/232430/13036/23994/13481/68563/13542/13636/328572/13838/268709/50754/192176/14251/71446/67604/260302/14824/15161/15183/215114/192232/15519/15481/67693/65972/54396/664994/67441/77035/16783/16905/66725/16987/66634/66868/338467/233812/56717/210009/68350/103425/20185/18016/…	116
SYCP3 none core	GO:0016358	dendrite development	119/5904	327/28891	1.51762e-11	1.1673e-09	6.38047e-10	11350/83766/74117/11682/245886/11816/11838/11840/11843/233071/108100/70237/12286/67886/53872/59035/12569/213084/12631/110834/11444/12704/12928/382056/66515/13048/69601/56320/13175/244667/13385/71228/65254/13508/13542/21648/100040531/13636/13690/13838/270190/13844/231672/329934/14366/216963/14810/14824/606496/56637/15182/15387/93842/228550/16443/545156/77480/16560/76484/14745/16975/66725/211134/17…	119
SYCP3 none core	GO:0006979	response to oxidative stress	136/5904	389/28891	1.53654e-11	1.16795e-09	6.38402e-10	72244/11350/11517/100206/71361/11651/11671/11792/11816/11920/74772/23825/12043/11865/12176/66653/12229/12359/12631/68020/231207/12928/13070/69635/13361/71412/13614/13804/328572/13861/13870/13871/71991/226090/104156/23876/56484/14297/14388/14611/171469/14775/14778/625249/110355/15182/15251/15368/15369/15499/15586/15926/16476/76113/66725/26413/23939/26419/227743/17189/74347/17295/17309/17395/17523/…	136
SYCP3 none core	GO:0009991	response to extracellular stimulus	155/5904	460/28891	1.59458e-11	1.1842e-09	6.47284e-10	78894/100705/11364/11486/11541/11615/11651/17025/11647/69761/11816/216190/11827/232906/11881/11793/13498/12028/67378/12040/12043/12164/69719/71962/12411/12424/12575/12581/12660/74374/109791/328788/21367/12846/67579/223453/229317/15467/13666/27103/13685/208643/328572/268709/14159/14283/56484/232836/78926/14459/67092/14527/103988/14599/14601/208188/68526/14916/56295/16210/101142/16403/16476/235041/…	155
SYCP3 none core	GO:0016055	Wnt signaling pathway	155/5904	460/28891	1.59458e-11	1.1842e-09	6.47284e-10	11350/78560/75723/140577/11816/12316/70495/11984/12005/68010/11865/12234/12447/12505/12550/12560/12614/107934/67772/12842/242939/58799/103236/12995/13001/67087/110957/208846/69601/244667/330938/50722/13393/70433/13542/13614/13645/13726/14008/30838/14184/56484/14296/212398/67457/57265/14366/14462/64297/14783/23892/230824/26385/450219/606496/56637/66787/73389/433759/15182/21410/16348/269424/16480/6…	155
SYCP3 none core	GO:2001234	negative regulation of apoptotic signaling pathway	98/5904	253/28891	1.61749e-11	1.18757e-09	6.49126e-10	216439/11651/67211/216869/12028/12043/12211/51800/12505/12581/107869/13043/20312/110957/13806/14049/14050/23873/72393/60530/14297/14678/14775/66168/56637/225884/433759/15182/15251/56295/97165/15368/12282/16199/69260/16403/117198/22289/16854/16905/66725/228355/23938/23939/60597/17210/17537/170731/17319/17395/17428/93734/18024/217011/18227/211323/66449/381038/68845/68943/18793/268373/105675/50873/1…	98
SYCP3 none core	GO:0007611	learning or memory	120/5904	331/28891	1.66122e-11	1.20597e-09	6.59182e-10	27403/20927/11350/104111/77596/11548/11606/208117/11816/11838/11843/98660/232975/11980/12010/70237/224671/12424/12444/11444/71722/75786/26889/12846/12912/382056/13048/13166/13167/27103/13688/328572/13844/13983/64290/329934/67092/208188/216963/64378/14810/268934/15251/15357/15465/99296/15565/15932/16440/57340/319984/16476/545156/16536/16590/16777/16795/19141/16875/110648/17754/60597/17762/17257/56…	120
SYCP3 none core	GO:0071496	cellular response to external stimulus	121/5904	335/28891	1.81359e-11	1.30196e-09	7.11649e-10	11541/11651/107765/69761/11827/232906/11793/11928/98660/12043/71962/12411/12575/12660/74374/12842/12846/67579/13138/223453/13666/27103/208643/328572/16456/268709/14159/14283/78926/14527/103988/14718/68526/56637/56295/16210/101142/16403/16476/235041/16500/16528/22289/270802/668303/16828/66725/66734/67443/26413/26419/227743/252875/723957/387204/723962/100628582/21428/58805/17395/56717/18432/544791/…	121
SYCP3 none core	GO:0031668	cellular response to extracellular stimulus	103/5904	271/28891	1.87343e-11	1.32556e-09	7.24548e-10	11541/69761/11827/232906/11793/12043/71962/12411/12575/12660/74374/12846/67579/223453/13666/27103/208643/328572/268709/14159/14283/78926/14527/103988/68526/56295/16210/101142/16403/16476/235041/16500/22289/270802/668303/16828/66725/66734/67443/26413/26419/227743/252875/21428/58805/17395/56717/18432/544791/18024/56032/18227/74137/73162/18439/18534/100102/18604/66905/58801/19015/19079/108097/241113…	103
SYCP3 none core	GO:0043523	regulation of neuron apoptotic process	114/5904	310/28891	1.8875e-11	1.32556e-09	7.24548e-10	11350/271639/11540/216439/11603/11606/11816/109689/216869/11920/12017/12028/12043/12125/70237/51800/12286/12366/12370/216150/12569/56708/26889/12804/12721/67579/12931/20312/70433/112405/13867/13983/72393/50754/14184/66437/64290/15220/14462/14810/24013/14824/606496/56637/15183/15191/15251/15368/12282/16195/16443/16476/16500/56461/30841/19141/16971/26400/26403/26419/17210/17257/17685/17748/56717/17…	114
SYCP3 none core	GO:0051258	protein polymerization	106/5904	282/28891	2.09451e-11	1.45512e-09	7.95368e-10	11350/74117/11518/100986/268970/545481/56327/76709/56378/11567/108100/66898/207495/30948/227634/67886/69697/12332/12345/260409/56699/214444/12631/75786/12721/320827/13043/223601/56320/13367/56419/13829/13494/13717/69524/268709/67141/207278/14159/229474/14248/14457/216963/623781/625249/14784/15519/235041/80880/17758/26419/13589/17762/17257/17295/231830/59030/56717/211401/50918/17913/76789/67203/18…	106
SYCP3 none core	GO:1902905	positive regulation of supramolecular fiber organization	77/5904	183/28891	2.23405e-11	1.53555e-09	8.39333e-10	11350/74117/100986/72754/442801/56327/76709/108100/66898/207495/30948/108686/16423/260409/56699/214444/12631/75786/234407/320827/13043/20312/13494/13614/58859/328572/207278/14159/234686/192176/216963/623781/14784/15550/16413/74187/77569/16885/14745/26419/13589/17762/17257/17295/56717/211401/17913/18016/54631/101706/18479/83679/18645/75477/320472/19164/19229/19303/223864/66214/27050/20194/18816/17…	77
SYCP3 none core	GO:0033674	positive regulation of kinase activity	145/5904	426/28891	3.13069e-11	2.1292e-09	1.16382e-09	66610/11350/11421/11491/271639/11539/11551/216439/11603/11606/11607/16475/75547/11651/11682/11727/216869/12005/12015/239126/78832/55984/207565/105844/108686/268697/12444/12445/12478/12484/21939/23834/12569/12570/12575/80982/12654/110834/23991/12978/12988/110957/69601/13138/23994/104418/53310/13385/231134/213452/13614/13628/13636/13645/13836/13838/13867/78943/14061/50754/26382/14184/14191/14366/14…	145
SYCP3 none core	GO:1901652	response to peptide	155/5904	464/28891	3.3479e-11	2.25321e-09	1.2316e-09	11512/72674/11541/11606/11607/11610/229709/11651/11652/101772/72993/216190/232975/11937/12927/29815/67389/239126/74741/12286/12287/69719/332579/12445/12631/231207/12912/12928/12952/12988/13033/66445/13070/13614/217715/13667/13685/13688/13838/107508/66437/14284/14347/67092/14527/103988/14599/14602/208188/14678/14756/14783/14784/110355/606496/56637/51788/15361/15387/15499/19062/231070/16362/16369/1…	155
SYCP3 none core	GO:0042063	gliogenesis	137/5904	397/28891	3.68382e-11	2.45373e-09	1.34121e-09	11305/20927/11350/74117/14766/11540/11606/11651/11652/101772/56336/12017/12032/30948/12259/69743/12772/12569/12570/76893/75786/56708/12805/53321/12912/12978/121021/29873/72584/20312/69601/13138/13167/244667/13389/14357/63953/252864/13626/217715/13667/13796/18606/13838/13867/13871/104156/14061/338521/14184/51886/14432/14580/14733/171469/14784/14810/110355/14824/12950/67666/330790/433759/232232/151…	137
SYCP3 none core	GO:1901875	positive regulation of post-translational protein modification	75/5904	178/28891	3.72875e-11	2.45831e-09	1.34371e-09	11624/109689/66412/12005/22385/116848/11797/329581/12234/208650/231600/17846/12952/110957/102323/233805/13626/328572/268709/208836/50754/14184/606496/56637/66438/15161/15183/59026/76719/16792/66725/26419/68350/18432/105689/17913/24116/18148/66647/55982/67898/228829/78246/56469/229615/59004/18817/18854/50873/19211/108705/75141/56289/54354/101867/75826/21402/27401/20698/20937/21353/67046/21803/1067…	75
SYCP3 none core	GO:0048193	Golgi vesicle transport	105/5904	281/28891	3.91012e-11	2.54991e-09	1.39378e-09	11733/11735/11736/11765/11776/11778/11781/11840/11842/11843/77038/56350/67378/12068/76895/54638/70829/66994/16834/76332/102339/67542/17846/50797/59042/54161/56358/208647/12988/13430/70028/66482/75914/106039/260302/54214/12282/231070/68137/16553/16668/16783/16792/16897/70361/66890/76483/66725/11426/338320/338366/225651/360013/67898/241062/234678/18797/213760/19325/68365/76308/19338/19376/19346/226…	105
SYCP3 none core	GO:0006936	muscle contraction	117/5904	324/28891	3.94661e-11	2.54991e-09	1.39378e-09	11486/271639/11539/11541/11548/11551/11603/11606/100986/11749/11787/11928/98660/232975/11931/11937/67378/30948/12289/12291/58226/12299/12313/12314/12315/11435/110834/11443/11444/11447/11448/12845/216033/13043/56320/238130/13614/13615/13806/192176/14387/208188/110355/15552/71912/16480/74492/246133/66240/16511/80906/16518/16523/16535/16590/16795/17295/59030/56717/233199/17880/544791/71960/17883/178…	117
SYCP3 none core	GO:0051495	positive regulation of cytoskeleton organization	80/5904	195/28891	4.22385e-11	2.70201e-09	1.47692e-09	11350/74117/100986/72754/442801/56327/76709/108100/66898/207495/30948/108686/16423/260409/56699/214444/319675/12631/75786/320827/13043/20312/13494/13614/328572/207278/14159/234686/192176/216963/623781/14784/15550/16413/74187/77569/16885/14745/26419/13589/17762/17257/17295/56717/211401/17913/18008/18016/54631/101706/18226/18439/18479/83679/18645/75477/20873/18846/320472/19229/19303/223864/66214/27…	80
SYCP3 none core	GO:1902115	regulation of organelle assembly	90/5904	229/28891	4.30728e-11	2.72837e-09	1.49132e-09	271127/11651/236266/11843/232906/76709/329015/11793/234776/53872/108686/73420/214444/319675/67064/105513/72068/13430/13494/66061/13844/213027/22350/235180/14086/23881/14432/14569/56637/15114/15162/51810/193740/15511/106633/380614/72844/16578/18826/14745/80749/225875/272381/66725/227738/17758/26419/170731/17427/269702/56717/18016/18148/101706/18226/18286/78246/68943/108083/18817/20620/20873/19229/…	90
SYCP3 none core	GO:0051651	maintenance of location in cell	96/5904	250/28891	4.58467e-11	2.87588e-09	1.57196e-09	11350/11512/100986/11651/11735/11749/11816/56327/12316/11793/11937/12021/12028/69772/14705/12313/12314/12315/12335/108686/12478/80982/320790/27967/12721/20312/13167/56320/13367/14061/192176/14319/71996/434726/434727/100042782/83457/14325/14387/54368/110355/68312/15114/15183/15275/51810/108837/231070/16439/16440/57340/71912/68137/16867/17096/94178/338467/102371/18216/216440/18439/233571/238871/689…	96
SYCP3 none core	GO:0032869	cellular response to insulin stimulus	87/5904	219/28891	4.65247e-11	2.89035e-09	1.57986e-09	72674/11606/11651/11652/72993/216190/12927/29815/67389/239126/74741/231207/13033/13685/13688/107508/14347/103988/14599/14602/208188/14678/14756/14783/14784/110355/606496/56637/51788/15361/15387/19062/231070/16369/14245/26413/17118/170731/56717/17913/69816/17978/18479/18534/100102/18604/18607/18708/18710/108083/18746/18997/19016/18762/19090/19211/19255/19267/19268/13924/19325/110157/71660/19697/72…	87
SYCP3 none core	GO:0000082	G1/S transition of mitotic cell cycle	91/5904	233/28891	5.01616e-11	3.08661e-09	1.68714e-09	83766/11491/11651/11792/72993/216190/93760/12043/107771/12298/78832/12366/12444/12445/12447/12448/12534/18557/52004/69681/12572/12575/12580/12581/54451/52468/69274/72584/110957/27214/233805/104418/29861/19708/70127/13557/13684/13685/208643/26380/268709/14199/56696/102423/15586/15904/68142/269424/235041/194655/28036/116748/72290/330216/17283/723962/244281/67991/50927/18018/56469/18763/20620/216166…	91
SYCP3 none core	GO:1904951	positive regulation of establishment of protein localization	127/5904	362/28891	5.49416e-11	3.34885e-09	1.83048e-09	78894/20927/11307/74117/271639/11540/11652/11727/11735/107765/101772/11840/76709/109689/74772/12015/545192/67389/74741/12289/12297/12465/12468/12469/12520/12550/12534/12569/80982/319675/23991/17846/235431/13447/108687/13726/328572/14061/50754/233079/66437/192176/103988/381853/14672/14756/14761/238377/606496/56637/15161/15183/15251/15519/218333/70572/16409/16413/16480/16500/16534/16573/16847/16971…	127
SYCP3 none core	GO:0060998	regulation of dendritic spine development	45/5904	86/28891	5.6995e-11	3.44154e-09	1.88114e-09	74117/11816/11840/108100/70237/53872/12631/13048/56320/244667/71228/13636/13690/13844/329934/14824/15182/15387/228550/16443/545156/16560/14745/16975/17165/17118/17257/67414/170731/56717/18011/53972/216856/18481/18483/20620/243725/19164/19211/19280/243961/58234/21844/22084/228880	45
SYCP3 none core	GO:2000146	negative regulation of cell motility	117/5904	326/28891	6.16306e-11	3.68699e-09	2.01531e-09	20927/11482/11486/11490/14766/72674/11539/11542/11651/11792/11816/171207/12043/52592/69550/319430/105844/76041/56838/12550/76893/12631/242653/12741/29876/23790/12928/13001/20312/13075/69601/13138/50768/71228/54485/242253/13479/19252/63953/353156/246707/13805/13838/223650/228564/13197/14462/212539/23892/56637/433759/15182/15184/15289/269951/16009/77125/26356/69260/16413/16480/16666/52662/77569/169…	117
SYCP3 none core	GO:1904062	regulation of monoatomic cation transmembrane transport	128/5904	367/28891	7.21575e-11	4.27715e-09	2.33789e-09	20927/11350/11517/11603/11607/66395/11622/100986/11651/11735/105722/11840/11793/98660/11931/11933/11944/11945/12028/12043/30948/29867/29866/12286/12289/12297/12298/12299/12313/12314/12315/12335/12478/80982/320790/68020/17846/12721/58799/20312/13167/13367/13430/26903/13614/14061/14166/14169/14199/192176/11936/17178/18301/14419/14579/14697/14810/14813/14814/108072/68312/66438/15114/15165/15512/5734…	128
SYCP3 none core	GO:0097193	intrinsic apoptotic signaling pathway	117/5904	327/28891	7.6819e-11	4.47215e-09	2.44447e-09	271639/11651/11669/67211/11920/11937/53313/12015/224727/12028/12043/12125/12051/72567/107771/12176/51800/75770/12366/12505/66626/12575/12581/68020/110957/69601/66593/242705/13666/13806/328572/13836/13871/78943/50755/50754/60530/66437/14775/66168/56637/66787/433759/15182/15251/15368/15387/12282/117198/22289/66725/23939/17762/17210/17279/17319/17350/17395/17685/18432/67991/73181/18024/18095/381038/…	117
SYCP3 none core	GO:0050890	cognition	129/5904	371/28891	7.68315e-11	4.47215e-09	2.44447e-09	27403/20927/11350/104111/77596/11539/11548/11606/208117/11816/11838/11843/98660/232975/11980/12010/70237/224671/109857/12424/12444/320790/11444/71722/75786/26889/12846/12912/382056/13048/13166/13167/70028/27103/13688/328572/13844/13983/268709/64290/329934/67092/208188/216963/68526/64378/14810/268934/15251/15357/15465/99296/15565/15932/16440/57340/319984/16476/545156/16536/16590/16777/16795/19141/…	129
SYCP3 none core	GO:0006816	calcium ion transport	155/5904	469/28891	8.25895e-11	4.76438e-09	2.60421e-09	11350/11421/11517/11540/69597/11606/11607/66395/11622/11651/105722/11749/11827/216869/11793/98660/11931/11937/53313/11941/12028/12043/24115/30948/29867/29866/12286/12287/12289/12291/58226/239556/319734/12297/12298/12299/54376/140723/81904/12313/12314/12315/12335/12478/22295/80982/320790/27967/11444/12721/213573/20312/13167/13367/26903/13614/13645/269587/14061/14169/192176/103988/14579/14612/14678…	155
SYCP3 none core	GO:1901653	cellular response to peptide	122/5904	346/28891	9.01959e-11	5.15713e-09	2.81888e-09	11512/72674/11606/11607/11610/229709/11651/11652/101772/72993/216190/232975/12927/29815/67389/239126/74741/12286/12631/231207/12928/12988/13033/13070/13614/13685/13688/13838/107508/66437/14347/14527/103988/14599/14602/208188/14678/14756/14783/14784/110355/606496/56637/51788/15361/15387/15499/19062/231070/16362/16369/16451/19141/16867/14245/16971/26413/17118/170731/56717/17913/69816/17978/18024/10…	122
SYCP3 none core	GO:0060560	developmental growth involved in morphogenesis	107/5904	292/28891	9.85138e-11	5.58331e-09	3.05183e-09	11350/74117/271639/11622/11816/171207/12032/57784/81904/12550/12561/213084/12631/240058/12891/12904/12978/13043/56320/13175/239667/244667/13430/70433/13508/13542/13614/13615/27103/217715/13690/13796/328572/14297/54214/56637/21410/15387/15519/16210/320563/20403/269152/16728/16779/16885/16971/226154/11426/17762/17257/15235/68350/18032/18080/230103/18479/18846/243743/18997/235542/18762/50873/19211/1…	107
SYCP3 none core	GO:0030900	forebrain development	143/5904	425/28891	1.07753e-10	6.05383e-09	3.30902e-09	14766/433693/19378/11682/11803/232906/93760/68146/12316/98660/12010/12028/67378/12032/545428/12569/12570/269610/320790/11444/23790/12912/12928/12978/69601/13167/13175/70762/13190/244667/330938/50768/242620/70433/71877/13796/13797/13844/12140/14184/64290/14343/23879/14461/238057/233552/14601/14602/14810/56637/15114/433759/15182/15251/15387/15565/15904/16409/16536/30841/16560/668303/67703/16777/167…	143
SYCP3 none core	GO:0006520	amino acid metabolic process	101/5904	272/28891	1.37899e-10	7.68072e-09	4.19828e-09	231326/67618/110446/11566/71562/11611/11615/104776/104816/66514/54375/242669/12035/12036/12039/12040/69719/71941/12411/12846/107869/56448/226414/226539/13190/51793/13361/13370/13479/64705/67870/107508/23874/14194/14287/68133/14598/23887/14660/14711/14718/14719/108682/107766/15109/15233/227095/15445/242642/57295/15930/209176/14204/216136/56357/100470/216443/212679/17257/17769/107885/238505/210009/…	101
SYCP3 none core	GO:0098813	nuclear chromosome segregation	112/5904	312/28891	1.54041e-10	8.50646e-09	4.64963e-09	75801/83766/74117/75430/52206/59008/56317/100504207/93760/12316/11920/224727/22385/237911/268697/12442/12447/12448/73420/69957/23834/67849/12534/214444/101994/231600/67064/105513/12704/223499/208718/29861/19708/70127/13494/66934/235661/67141/192176/14579/209334/51810/67981/193740/15511/16319/68142/384619/70218/73470/100502766/78267/224023/76464/67070/17120/56150/13589/240697/78906/17350/240069/17…	112
[truncated: 2,343 more rows]
